# Supplementary material for: Assessing the socioeconomic and environmental determinants of flood vulnerability in India: a panel data approach
Source: Sci Rep. 2025 Jul 30;15:27762. doi: 10.1038/s41598-025-09442-9 (PMC12311002; doi:10.1038/s41598-025-09442-9)
Supplement: Supplementary file 1 — Supplementary Information. [file 41598_2025_9442_MOESM1_ESM.xlsx]

## Sheet: Sheet1
State	S.No	Year	Total damages crops, houses & public utilities n Rs. Crore	Capital Expenditure (Rs Crore)	Revenue Expenditure (Rs Crore)	Government Expenditure on account of Natural Calamities_Rs. Lakh	Damage to Houses in Nos	Damage to public utilities in Rs. Crore	Population affected in (million)	Actual/Observed Rainfall_In Millimeters	Total Population_ numbers	Per Capita NSDP (Constant Prices)	Mangrove Cover_In Square Kilometre	Forest Area_In Square Kilometre	Area affected in (m.ha.)	Damage to Crops Area(m.ha.)	Cattle lost in Nos	Human lives lost in Nos
State	S.No	Year	TD	CE	RE	GENC	DTH	DTPU	PA	ARF	TP	PCNSDP	MC	FA	AA	DTCA	CL	HLL
ANDHRA PRADESH	1	1953							24.28	855.5					0.07		40509
ANDHRA PRADESH	2	1954							12.92	898.1
ANDHRA PRADESH	3	1955	1.44				3561	0.11	25.27	998.6						0.19	1358	18
ANDHRA PRADESH	4	1956	0.33				3460	0.04	14.57	1151.7					1.39	0.05	4	126
ANDHRA PRADESH	5	1957	0.521				17560	0.4	6.76	768.9					0.01	0.01	4630	66
ANDHRA PRADESH	6	1958	1.427				3467		10.98	1051.6					0.12	0.08	3286	20
ANDHRA PRADESH	7	1959	8				500	8	14.52	809.8					0.07	0.07
ANDHRA PRADESH	8	1960							8.35	835.7		8373
ANDHRA PRADESH	9	1961	0.149				4388		9.26	850.4	35983447	8864			0.05	0.01		1
ANDHRA PRADESH	10	1962	0.15				10992	0.14	15.46	1027.8		8674			0.1	0.1		5
ANDHRA PRADESH	11	1963	0.776				5222	0.657	10.93	818.4		8974			0.13	0.18	66	11
ANDHRA PRADESH	12	1964	2.5				30490	0.33	13.78	868.7		9400			0.11	0.11	302	389
ANDHRA PRADESH	13	1965							3.61	649.2		8326
ANDHRA PRADESH	14	1966	1.13				7195	0.08	14.4	930.2		8516			0.04	0.04		8
ANDHRA PRADESH	15	1967							20.46	730.1		8895
ANDHRA PRADESH	16	1968	27.007				30	1.434	21.17	667.6		8247			0.07	0.07	2034	11
ANDHRA PRADESH	17	1969	195.4				701731	41.17	33.22	1041.7		8437					253881	993
ANDHRA PRADESH	18	1970	12.373				27630	6.743	31.83	836.5		9242			0.16	0.13	412	93
ANDHRA PRADESH	19	1971							59.74	757.4	43502708	9353
ANDHRA PRADESH	20	1972	19.095			2996	53680	2.683	26.69	866.6		8437			0.2	0.2	710	7
ANDHRA PRADESH	21	1973	0.028			2447		0.028	64.08	744.3		9859					14	9
ANDHRA PRADESH	22	1974	0.07			959	259	0.07	29.45	772.6		9922			0.004		138	3
ANDHRA PRADESH	23	1975	0.491			431	219	0.308	31.36	1037.2		9874			0.004
ANDHRA PRADESH	24	1976	211.522			1249	205507	14.583	50.46	909.2		8800			1	0.89	18772	166
ANDHRA PRADESH	25	1977	608.538			5306	1063879	172.036	49.43	902.3		9732					500978	9974
ANDHRA PRADESH	26	1978	71.635			2149	20015	16.03	70.45	899		10411			0.49	0.49	2341	57
ANDHRA PRADESH	27	1979	168.444			7815	737500	26.8	19.52	852.2		9969			0.07	0.07	301180	706
ANDHRA PRADESH	28	1980	31.061			6351	34157	16.851	54.12	760.6		10216			0.06	0.03	26069	88
ANDHRA PRADESH	29	1981	0.075			2453	374	0.065	32.49	860.4	53549673	11618					41	1
ANDHRA PRADESH	30	1982	14.956			3305	13466	12.158	56.01	715.6		11571			0.04	0.04	650	22
ANDHRA PRADESH	31	1983	623.106			8296	459756	264.53	61.03	1006.1		11796			0.714	0.714	13437	290
ANDHRA PRADESH	32	1984	276.113			4929	328266	73.93	54.55	708.4		11193			0.4	0.4	93616	618
ANDHRA PRADESH	33	1985	10.225			2618	3190	10.025	59.59	758		11645			0.006		8	9
ANDHRA PRADESH	34	1986	1724.74			14112	426000	937.31	55.5	776.7		11085	495		1.34	1.34	17388	323
ANDHRA PRADESH	53	1987				5073			48.34	878.1		12315						119
ANDHRA PRADESH	36	1988	164.256			2771	48694	14.856	59.55	954.5		14109	405		0.406	0.406	4233	88
ANDHRA PRADESH	37	1989	915.35			10444	234725	525.66	34.15	836.1		14905			3.48	0.78	43213	264
ANDHRA PRADESH	38	1990	82.53			13615	76420	82.53	40.259	1187.5		15254	399	63726				52
ANDHRA PRADESH	39	1991	3.85			5917	750	3.492	33.889	1034.8	66508008	15797			0.022	0.007
ANDHRA PRADESH	40	1992	182.69			7071	16113	69.391	19.256	791.2		15097	378		0.344	0.344	61	48
ANDHRA PRADESH	41	1993	4.552			7225		4.552	30.409	864.2		16522
ANDHRA PRADESH	42	1994				7089	1190		27.548	895.8		17178	383	63814	0.013	0.013		8
ANDHRA PRADESH	43	1995				15395			35.932	1057.5		17980
ANDHRA PRADESH	44	1996				31495	30891		44.729	1175.6		18968	383	63814	1.128	1.128	45059	338
ANDHRA PRADESH	45	1997	378.58			17509	14990	249.73	29.663	927.5		18249			0.184	0.184	137	58
ANDHRA PRADESH	46	1998	2505.2			25706	150196	1583.79	47.435	1048.3		20370	397	63814	0.026	1.405	5126	260
ANDHRA PRADESH	47	1999				22202			27.993	650.4		20942
ANDHRA PRADESH	48	2000	1031.13			31518	35667	902.32	45.013	935.6		22499	333	63814	0.02	0.178	6368	210
ANDHRA PRADESH	49	2001	946.94			29274	81783	434.85	26.463	928.4	76210007	23366			0.018	0.09	3303	167
ANDHRA PRADESH	50	2002				46125			26.323	648.1		23539	329	63821
ANDHRA PRADESH	51	2003	765.93			37680	17147	188.94	43.201	826		25547			0.287	0.266	1970	52
ANDHRA PRADESH	52	2004				50943			43.725	781.8		46076	354	63821
ANDHRA PRADESH	53	2005	2697.97			55319	118618	1699.7	22.925	1075.5		48241			9.04	0.552	14416	107
ANDHRA PRADESH	54	2006	10816.9			71021	401622	8615.02	25.224	845.2		52887		63814		0.824	11847	258
ANDHRA PRADESH	55	2007	2452.32			31630	849850	1512.7	41.402	1004.2		58957				0.153	10138	172
ANDHRA PRADESH	56	2008	2903.35	11696	58625	42109	57490	1095.45	29.91	944.6		59874	353	63814		0.996	3308	179
ANDHRA PRADESH	57	2009	12455.8	13443	61429	130324	259095	10678.7	29.537	711		63324				0.497	49686	90
ANDHRA PRADESH	58	2010	12616.1	11438	71279	101767	49043	8563.25	18.297	1297		66928	352	63814		1.995	13477	171
ANDHRA PRADESH	59	2011		14162	81690	127698			15.973	968.7	84580777	69000
ANDHRA PRADESH	60	2012	4370.97	15391	92120	73700	30973	3268.09	14.689	1062.3		68865	352	63814		0.465	1858	61
ANDHRA PRADESH	61	2013	114.106	19145	108802	176868	75304	66.957	25.927	687.6		72255			1.63	1.63	2743	88
ANDHRA PRADESH	62	2014	317.04	11460	114105	107096	3279		26.505	940.7		79174	367	37258
ANDHRA PRADESH	63	2015		14557	95959	105034	103		33.203	760.4		88609					420	28
ANDHRA PRADESH	64	2016		15484	116482	120698			26.555	868.3		94115	404	37258	0.003	0.003	4	3
ANDHRA PRADESH	65	2017		14089	120630	192303	25		47.342	663.8		103177						1
ANDHRA PRADESH	66	2018	3687.17	20459	126410	145784	51849	3205.78	37.399	899.2		108853	404	37258	0.17	0.17	1259	22
ANDHRA PRADESH	67	2019	698.051	12848	137595	110379	10707	614.613	46.35	1220.5		110587			0.009	0.004	16	14
ANDHRA PRADESH	68	2020	917.66	19061	151147	282412	7651		27.431	1148.9		110971	405	37258	0.213	0.213	18663	45
ARUNACHAL PRADESH	1	1953							2.66
ARUNACHAL PRADESH	2	1954
ARUNACHAL PRADESH	3	1955
ARUNACHAL PRADESH	4	1956							0.2
ARUNACHAL PRADESH	5	1957
ARUNACHAL PRADESH	6	1958								5063.5
ARUNACHAL PRADESH	7	1959								4195.5
ARUNACHAL PRADESH	8	1960								3709.4
ARUNACHAL PRADESH	9	1961							0.2	3676.5	336558
ARUNACHAL PRADESH	10	1962
ARUNACHAL PRADESH	11	1963							0.92	4138
ARUNACHAL PRADESH	12	1964								4959.3
ARUNACHAL PRADESH	13	1965								2196.8
ARUNACHAL PRADESH	14	1966								2209.6
ARUNACHAL PRADESH	15	1967								1668.5
ARUNACHAL PRADESH	16	1968							0.26	2152.8
ARUNACHAL PRADESH	17	1969							13.42	1877.7
ARUNACHAL PRADESH	18	1970								1973.4		13426
ARUNACHAL PRADESH	19	1971								2199.5	467511	13985
ARUNACHAL PRADESH	20	1972								2281.3		13749
ARUNACHAL PRADESH	21	1973								2457.5		13749
ARUNACHAL PRADESH	22	1974	0.031					0.031		3063.9		13926					1406	1
ARUNACHAL PRADESH	23	1975								2213.3		14103
ARUNACHAL PRADESH	24	1976	0.019					0.019	7.42	2845.3		15339
ARUNACHAL PRADESH	25	1977	0.035						11.11	3767.8		17636
ARUNACHAL PRADESH	26	1978							2.18	2523.4		19461
ARUNACHAL PRADESH	27	1979							4	2797.6		18225
ARUNACHAL PRADESH	28	1980							0.18	3242.4		19133
ARUNACHAL PRADESH	29	1981	0.004					0.004		2783.9	631839	21317
ARUNACHAL PRADESH	30	1982	0.015					0.015	0.04	2779.5		21372
ARUNACHAL PRADESH	31	1983	0.33						12.8	3335.3		22180
ARUNACHAL PRADESH	32	1984							3.73	3278		23591
ARUNACHAL PRADESH	33	1985	5.957					5.508	0.19	3286.6		25809			0.004	0.004
ARUNACHAL PRADESH	34	1986	1.326			11	869	0.55	6.876	2518.1		26742
ARUNACHAL PRADESH	35	1987				649				3433.2		27587						1
ARUNACHAL PRADESH	36	1988	55.99			645	10669	46.09	2.343	3706.6		28913			0.03	0.03	520
ARUNACHAL PRADESH	37	1989	1.52			1105	3000		8.94	3079.5		28782					8000	24
ARUNACHAL PRADESH	38	1990				213			0.018	3604		33002		51540
ARUNACHAL PRADESH	39	1991				211			0.307	3434.4	864558	36700
ARUNACHAL PRADESH	40	1992	1.906			536		1.906	1.437	2707		36727			0.119
ARUNACHAL PRADESH	41	1993	49.724			200	154	46.299		3348.9		40622			0.07	0.07	642	47
ARUNACHAL PRADESH	42	1994				200	14		0.048	2287.4		38802		51540	0.001	0.001	20	18
ARUNACHAL PRADESH	43	1995				664				3068.8		43502			0.004	0.004	71	7
ARUNACHAL PRADESH	44	1996	134.898			1709	330	124.469	0.137	2520.5		39957		51540	0.007	0.006	3018	15
ARUNACHAL PRADESH	45	1997				1049			5.098	2274.9		40162						8
ARUNACHAL PRADESH	46	1998	1.73			786		1.73	1.634	3616.7		40524		51540
ARUNACHAL PRADESH	47	1999	1.721			2140		1.721		2338.6		41201
ARUNACHAL PRADESH	48	2000	3.584			1403		3.584	2.935	2157.7		43369		51540
ARUNACHAL PRADESH	49	2001	2.412			1263		2.412	2.024	2128.5	1097968	49454
ARUNACHAL PRADESH	50	2002	5.882			1572		5.882		2832.8		46626		51540
ARUNACHAL PRADESH	51	2003	6024.66			5239	423	346.236	4.268	2782.2		51065			0.207	0.043		127
ARUNACHAL PRADESH	52	2004	507.19			2353		366.43		2939.5		54850		51540	0.164	0.01	5679	15
ARUNACHAL PRADESH	53	2005	510.03			9668		510.03	3.5	2767		55155						8
ARUNACHAL PRADESH	54	2006	270.25			7278	250	166.46	2.792	1940		56807		51540		0.037	207	28
ARUNACHAL PRADESH	55	2007	332.14			2955	13087	221.77	3.901	3223.9		62169			0.043	0.037	22940	4
ARUNACHAL PRADESH	56	2008	540.39	1336	2829	5517	40504	436.35	4.642	2244.4		65743		51540	0.086	0.043	25472	57
ARUNACHAL PRADESH	57	2009	740.09	1234	3697	6212		731.11	2.072	1701.9		69570			0.003			31
ARUNACHAL PRADESH	58	2010	1139.49	1644	3787	3798	25936	836.78	5.189	2574.1		70917		51540	0.3	0.015	11103	44
ARUNACHAL PRADESH	59	2011	1203.8	2041	4025	13749		1203.3		2760.9	1383727	73540					3	20
ARUNACHAL PRADESH	60	2012	809.292	1173	4598	14578	1819	808	2.04	2042.9		73960		51541	0.062	0.013	4059	68
ARUNACHAL PRADESH	61	2013	875.52	1702	5585	16109	986	854.424	3.02	2403.2		79004			0.31	0.31	75	52
ARUNACHAL PRADESH	62	2014	2436.31	1479	7026	20519	2742	2335.41		2593.2		91034		51407	0.023	0.023	1992	56
ARUNACHAL PRADESH	63	2015	1762.81	2027	8300	6250	1702	1730.57		2706.9		88768			0.014	0.014	848	29
ARUNACHAL PRADESH	64	2016		1531	9571	12887	354		0.386	2745.3		91311		51407			15671	42
ARUNACHAL PRADESH	65	2017	1574.68	2867	11395	11496.7	1463	1471.59		2032.5		94000			0.106	0.041	1177	60
ARUNACHAL PRADESH	66	2018	1913.83	5504	12656	16880	1647	860.963	1.91	2433.3		99570		51407	0.743	0.743	47	33
ARUNACHAL PRADESH	67	2019		3563	12412	7150			0.198	2992.9		113081
ARUNACHAL PRADESH	68	2020	1390.08	5073	13287	32544	693	1375.5	1.77	2083.8		105892		51540	0.006	0.006	149	21
ASSAM	1	1953	2.66					0.25		2294.5					0.08		837	4
ASSAM	2	1954	15.767					5.147		2531.9					3.15	0.27	16505	32
ASSAM	3	1955	3.706					1.24		2420.8					1.41	0.09	3558
ASSAM	4	1956	3.264				8737	0.036		2383.3					0.6	0.08	1561	19
ASSAM	5	1957	4.515				1867	3.465		2088.2					0.4	0.02	267	5
ASSAM	6	1958	2.701				2138	0.968		2370.8					1.25	0.07	426	4
ASSAM	7	1959	8.399				53505	2.082		2401.9					1.04	0.19	4762	20
ASSAM	8	1960	7.761				18088	0.05		1980.7					0.47	0.22	7204	14
ASSAM	9	1961	0.578				773	0.083		2128.1	11872772				0.19	0.02	442	3
ASSAM	10	1962	20.328				44530	0.447		2104.1					1.62	0.38	33845	115
ASSAM	11	1963	2.055				5030			2234.6					0.58	0.08	478	13
ASSAM	12	1964	2.456				9041	0.02		2442.2					0.76	0.15	1649	10
ASSAM	13	1965	0.69				1616	0.01		2140					0.6	0.02	232	5
ASSAM	14	1966	22.53				33296	0.24		2438					1.78	0.4	6848	57
ASSAM	15	1967	2.44				3995	0.01		1949.7					0.26	0.07	420	3
ASSAM	16	1968	8.361				6656			2283.1					0.41	0.13	2853	19
ASSAM	17	1969	8.468				44491	2.096		2046.5					0.81	0.1	10074	12
ASSAM	18	1970	10.429				57746	0.936		2485.6		20292			0.72	0.2	4235	37
ASSAM	19	1971	5.63				6098	0.02		1996.2	14957542	20633			0.36	0.11	1512	1
ASSAM	20	1972	24.15			192	37139	0.234		2249.3		20937			1.1	0.38	17180	116
ASSAM	21	1973	16.494			84	33556	0.06		2366.8		20823			2.75	0.29	3159	19
ASSAM	22	1974	19.239			361	70664	0.065		2776.6		20102			1.12	0.26	12715	40
ASSAM	23	1975	0.336			121	11100			2072.5		21202			0.01	0.01	2500	4
ASSAM	24	1976	11.98			141	58817	0.583		1809.4		20406			0.57	0.11	1945	67
ASSAM	25	1977	31.084			169	45327	2.96		2387.9		20863			1.1	0.45	26707	76
ASSAM	26	1978	4.269			125	23423	0.05		1893.5		20363			0.31	0.08	144	2
ASSAM	27	1979	28.16			943	22690	0.784		1912.8		18857			0.67	0.24	6062	29
ASSAM	28	1980	39.8			1288	37457	5.199		2214.5		22764			1.16	0.29	9155	57
ASSAM	29	1981	7.398			346	1169	0.162	0.054	1997		24839			0.46	0.07	991	21
ASSAM	30	1982	21.895			1002	4661	12.822		2255.5		25468			0.61	0.1	227	16
ASSAM	31	1983	56.179			1127	22939	40.279		2464.9		26049			0.73	0.14	2735	22
ASSAM	32	1984	50.824			3402	168800	0.778		2401.2		25647			1.52	0.49	26239	90
ASSAM	33	1985	54.737			2887	114390	52.754		2402.6		26766			0.65	0.08	702	59
ASSAM	34	1986	204.596			3923	322320	105.615	0.08	1977.1		25459			0.43	0.32	2600	15
ASSAM	35	1987	346.6			6339	401110	132.35		2372.9		26015			1.53	0.99	108913	127
ASSAM	36	1988	663.841			8203	618272	225.821	0.05	2446.3		25629			3.82	1.13	46210	232
ASSAM	37	1989	308.623			3214	116051	223.223	0.14	2189.1		26886			0.72	0.37	3086	34
ASSAM	38	1990	74.54			4184	36685	6.649		2427.8		27363		30708	0.488	0.207	4787	28
ASSAM	39	1991	192.644			6047	321355	32.428		2351.2	22414322	27917			1	0.348	21627	108
ASSAM	40	1992	25.085			4449	10012	4.978	0.006	1987.6		27588			0.231	0.043	58	12
ASSAM	41	1993	85.32			7220	189645	16.46	0.51	2495.6		28214			1.249	0.215	13560	72
ASSAM	42	1994	8.748			3707	2557			1851.7		28322		30708	0.053	0.025	95	7
ASSAM	43	1995				4193	38644			2343.1		28432			0.7	0.218	12860	53
ASSAM	44	1996	60.116			4727	27539		0.026	2151.7		28599		30708	1.001	0.502	3000	37
ASSAM	45	1997	36.361			7156	18104	6.92	0.014	2051.4		28610			0.753	0.103	1961	28
ASSAM	46	1998	579.907			7177	220436	82.957	0.012	2354.4		27960		30708	1.324	0.478	86224	125
ASSAM	47	1999	54.145			4559	13280	2.185	0.033	2201.8		28560			0.223	0.059	992	3
ASSAM	48	2000	244.064			10808	55014	54.063	0.097	1965.5		28944		27018	0.966	0.322	19988	36
ASSAM	49	2001	11.149			7035	14680	0.196	0.04	1824.7	26655528	29133			0.203	0.036	15	4
ASSAM	50	2002	753.03			15320	96705	566.243	0.05	1973.6		30396		27018	1.187	0.299	4294	65
ASSAM	51	2003	347.094			11679	74638	181.402	0.026	2213.7		31799			0.932	0.932	4319	52
ASSAM	52	2004	57.345			42772	663168	17.685	0.305	2536.9		32428		26832	2.364	0.522	118772	497
ASSAM	53	2005	32.882			58	10789	0.068		2184.6		32946			0.222	9.84	15	29
ASSAM	54	2006	2.98			19319	7346	0.24	2.07	1774.9		33969		26832	0.058	0.01	28	7
ASSAM	55	2007				30088	15846		2.76	2154.1		34954			1.504	0.675		134
ASSAM	56	2008	3.552	1981	13722	20750	56550	0.233	0.95	2109.9		36564		26832	0.416	0.314	8002	40
ASSAM	57	2009		2472	19949	62239				1727.1		39432
ASSAM	58	2010	67.567	1926	21952	14129	54502	19.783	4.5	2578.5		40860		26832		1.47	3754	17
ASSAM	59	2011		2427	25653	28362			0.12	2193.2	31205576	41142
ASSAM	60	2012	3200.31	2606	28330	29133		3200.31	0.947	1797.7		41609		26832	0.935	0.328	6249	144
ASSAM	61	2013	13.843	4001	30909	49940		13.843	0.31	1899		43002			0.001	0.001
ASSAM	62	2014	2.393	3902	38399	75965		2.393	0.833	2155.3		44809		26832	0.002	0.002
ASSAM	63	2015	3.318	2674	36308	42994	16	3.318	0.177	2140.5		50642			0.002	0.002
ASSAM	64	2016	17.89	5178	47938	173110		17.89				53575		26832				36
ASSAM	65	2017	4164.81	7692	54897	10262.6	111070	3895.18	0.199	1807.1		57835			0.28	0.28	2763	160
ASSAM	66	2018	2480.98	11034	58973	52504	102737	2373.48		2084.7		59943		26832	0.043	0.031	122	53
ASSAM	67	2019	3121.98	13157	66597	56001	117831	2803.11		2372.9		61519			0.233	0.233	281	103
ASSAM	68	2020	2439.73	12196	63247	62031	8122	2200.5	0.67	2083.8		62944		26836	0.188	0.188	702	150
BIHAR	1	1953	36.5				184300	1.5	0.41	1376.8					0.97	0.93	33	5
BIHAR	2	1954	21.5				179451	1.5	1.68	1049.9					2.5	1.59	1944	63
BIHAR	3	1955	21.625				111356	0.205	0.8	1242.4					1.77	1.01	57	44
BIHAR	4	1956	5.73				79879		0.56	1492.9					1.32	0.4	138	32
BIHAR	5	1957					18812		0.31	966					0.79	0.3	18	7
BIHAR	6	1958	3.208				14393	0.01	0.47	1163.2					0.71	0.29		6
BIHAR	7	1959					914		1.76	1179.8					0.21	0.15	2
BIHAR	8	1960	0.006				15952	0.006	1.32	1249.3		6813			1.32	0.17	15	7
BIHAR	9	1961	13.25				31570		0.25	1257.7	46455610	7035			1.27	0.45	10105	551
BIHAR	10	1962	10.131				64397	0.045	4.05	1178.1		7035			1.11	0.67	25	20
BIHAR	11	1963	0.764				606		0.83	1326.1		7035			0.27		2
BIHAR	12	1964	13.273				53285	1.71	0.77	1122.5		6940			1.12	0.53	52	32
BIHAR	13	1965	1.804				86185		0.24	1002.7		7003			0.43	0.11	1	2
BIHAR	14	1966	39				56125		4.65	767		5958			1.53	1.12	64	38
BIHAR	15	1967	19.67				77699	0.06	0.68	999.9		6401			1.25	0.73	68	23
BIHAR	16	1968	10.16				76503	0.01	0.92	1140.1		6496			0.73	0.19	7821	13
BIHAR	17	1969	36				69247	7.2	1.47	1288.6		6528			0.97	0.51	18	31
BIHAR	18	1970	15.077				16989	0.017	1.71	1074.7		7035			0.93	0.38	1855	2
BIHAR	19	1971	217.437				786000	44.22	0.67	1432.6	56353369	7099			4.26	1.55	426	23
BIHAR	20	1972	1.702			1919	2225	0.01	3.2	717.9		6925			0.22	0.02
BIHAR	21	1973	20.061			339	8819	0.009	2.29	1189		6662			0.73	0.35	6	8
BIHAR	22	1974	381.836			931	432000	34.01	2.85	1235		6855			3.14	1.75	321	80
BIHAR	23	1975	265.763			940	320311	119.518	0.03	1071.2		7152			2.31	1.1	1323	148
BIHAR	24	1976	205.994			1150	494060	81.32	1.46	1163.3		7327			2.99	0.85	4518	186
BIHAR	25	1977	12.286			571	19741	0.044	4.55	1151.1		7537			1.15	0.23	66	16
BIHAR	26	1978	178.855			841	310003	75.13	0.92	1290.8		7554			2.37	0.97	460	177
BIHAR	27	1979	20.189			1343	27816	0.14	2.35	1001.9		7142			0.81	0.27	4	14
BIHAR	28	1980	57.733			1838	81015	54.01	3.36	1252.2		7430			1.92	1	42	67
BIHAR	29	1981	79.075			1262	75776	2.986	1.36	1370.2	69914734	7671			1.26	0.77	11	18
BIHAR	30	1982	113.422			2514	68242	9.553	1.42	933.5		7575			0.93	0.32	14	25
BIHAR	31	1983	26.285			808	24169	1.669	2.26	1106		8129			1.47	0.37	19	6
BIHAR	32	1984	235.531			1823	334285	27.177	5.68	1433.6		8701			3.05	1.59	90	143
BIHAR	33	1985	36.54			4692	59158	1.871	2.38	1457.3		8701			0.79	0.42	9	69
BIHAR	34	1986	308.047			3375	78756	200	2.35	1322.7		9193			1.755	0.75	491	94
BIHAR	35	1987	1209.61			6274	1398484	490.55	10.49	1665.9		8504			4.164	2.24	4116	1116
BIHAR	36	1988	53.49			5577	14759	1.51	8.41	1337.4		9382			1.05	0.4	29	52
BIHAR	37	1989	9.5			3375	7746	0.84	2.53	1269.9		9039			0.471	0.165		26
BIHAR	38	1990	21.59			3500	11009	1.82	1.692	1239.4		9699		29226	0.87	0.32	76	36
BIHAR	39	1991	31.147			3500	27324	1.399	5.307	1045.7	86374465	8957			0.98	0.405	84	56
BIHAR	40	1992	0.75			3510	1281	0.008	0.997	798.7		8241			0.076	0.025		4
BIHAR	41	1993	73.008			3500	41038	0.441	5.361	1208.3		11035			0.415	0.162	365	1153
BIHAR	42	1994	48.559			1641	28073	1.313	0.177	970.2		12012		29226	0.601	0.331	34	83
BIHAR	43	1995	292.083			2293	297765	21.836	6.553	1111.9		9912			0.926	0.424	3742	291
BIHAR	44	1996	92.782			4715	113974	8.462	3.073	1108.2		12131		29226	1.189	0.734	110	218
BIHAR	45	1997	108.325			2555	174379	20.381	2.751	1303.7		11264			1.471	0.655	151	163
BIHAR	46	1998	514.844			14876	199611	92.84	6.957	1332.5		11664		29226	2.512	1.284	187	381
BIHAR	47	1999	349.989			10406	91813	54.1	0.891	1402.7		11927			0.845	0.304	136	243
BIHAR	48	2000	252.644			6064	227897	28.547	3.888	1207		13511		6078	0.779	0.425	1702	308
BIHAR	49	2001	624.34			8000	222008	183.538	0.543	1247	82998509	12356			1.195	0.65	565	231
BIHAR	50	2002	1446.63			11240	419014	408.922	7.551	1105.8		13727		6473	1.969	0.941	1450	489
BIHAR	51	2003	1118.14			9502	45262	1035.16	5.652	1353.9		12611			1.508	0.61	108	251
BIHAR	52	2004	2310.65			26622	929773	1030.5	12.637	1147.8		13962		6473	2.7	1.399	3272	885
BIHAR	53	2005	18.518			44892	5538	3.05	1.025	907.8		13387			0.46	0.135	4	58
BIHAR	54	2006	103.882			5086	18637	84.562	0.555	1052.8		15452		6473	0.182	0.086	31	36
BIHAR	55	2007	2242.24			120222	784328	642.415	10.867	1600.2		16001			1.88	1.06	2423	1287
BIHAR	56	2008	216.42	5904	27906	114629	297916	97.71	2.906	1197.7		18166		6473	0.882	0.367	878	252
BIHAR	57	2009	32.413	8229	32584	1462	7674	5.301		889.3		18762			1.105	0.04	2	97
BIHAR	58	2010	11.76	11453	37888	54887	15170	1.592	2.546	629.2		21328		6473	0.199	0.01		100
BIHAR	59	2011	103.448	10525	45612	54744	34906	25.786		924.2	104099452	21750				0.163	39	143
BIHAR	60	2012	4.572	11034	53736	21125	1762	1.622	2.914	1069.9		22201		6473		0.008		8
BIHAR	61	2013	146.35	14890	61330	80248	156518	16.61	0.006	1061		22776			0.6	0.6	6548	218
BIHAR	62	2014	192.58	18499	70168	41920	13662	5.4	0.003	874		23223		6493	3.9	0.5	34	158
BIHAR	63	2015	62.694	24041	81869	34752	518	62	0.018	1158		24064					1	27
BIHAR	64	2016	528.762	27378	92801	81889	16717	40.97	0.003	1112		25455		6877	0.41	0.41	246	254
BIHAR	65	2017		28941	101975	346896	118410		5.602	860.6		26719			0.81	0.81	373	514
BIHAR	66	2018	5.56	21161	123097	160714	1074	0.01	1.322	1194.7		29092		6877	0.034	0.001		1
BIHAR	67	2019		12305	122757	110941			7.355	1521.4		29798						274
BIHAR	68	2020	810.194	18204	139089	663565	18775	70.617	5.789	1512.7		26839		7442	0.772	0.517	133	62
Chattisgarh	49	2001	231.37			9797	12353	167.95	6.77	1550	20833803	33060		59285	0.089	0.089	1580	36
Chattisgarh	50	2002				8686			7.67	1001.4		31742
Chattisgarh	51	2003	20.975			7117	5972	4.788	7.11	1643.7		37013		59772	0.004	0.003	625	126
Chattisgarh	52	2004	9.898			658	16973	3.297	3.12	1122.8		38121			0.001	0.001	219	132
Chattisgarh	53	2005	28.964			11346	28240	19.717	1.73	1292.7		38062		59772	0.006	0.006	237	136
Chattisgarh	54	2006	118.448			20330	43635	61.279	2.37	1317.2		44325			0.028	0.028	9216	252
Chattisgarh	55	2007	71.16			4067	26546	36.388	1.01	1246.2		47097		59772	0.002	0.002	200	241
Chattisgarh	56	2008	56.031	2940	13384	12014	13539	19.291	2.45	1117.9		49145			0.007	0.007	146	141
Chattisgarh	57	2009		2803	16647	19683			4.68	956.9		49685		59772
Chattisgarh	58	2010		2982	19289	-5270			4.01	1283.1		53386
Chattisgarh	59	2011	62.056	4113	22497	17710	39126	53.78	0.7	1366.8	25545198	55177		59772	0.024	0.014	318	21
Chattisgarh	60	2012		4783	26746	18823			3.81	1418.3		56777					65	5
Chattisgarh	61	2013		4613	32774	26215			1.83	1274.7		61409		59772
Chattisgarh	62	2014		6814	39466	19292			5.87	1136		61122
Chattisgarh	63	2015		8246	43998	73478			6.43	1315.8		61433		59772
Chattisgarh	64	2016		10279	48376	56057			3.56	1124.4		67139
Chattisgarh	65	2017		11069	56402	26025.9	929		4.17	1211.9		68374		59772				52
Chattisgarh	66	2018	41.689	9438	64144	32221	10831	25.304	3.89	1420.3		75438			0.005	0.004	183	135
Chattisgarh	67	2019		9030	74149	34428			21.71	1515.5		76827		59772
Chattisgarh	68	2020	31.34	9515	70611	37813	22312	12.38	0.9	1309.6		74489		59816	0.016	0.005	154	42
GUJARAT	1	1953							3.14	865.5
GUJARAT	2	1954	0.044						16.43	889.4
GUJARAT	3	1955							13.24	640.1
GUJARAT	4	1956	0.686					0.215	13.64	1022.6					0.26		6500	11
GUJARAT	5	1957	0.893					0.123	3.08	520.6					0.08		618	8
GUJARAT	6	1958	0.031					0.005	12.06	811.8							2794	1
GUJARAT	7	1959	5.345					2.986	3.74	1257.2					1.39		1414	153
GUJARAT	8	1960	2.427				1491	2.287	7.45	478.1		15149			0.01	0.01	1457	23
GUJARAT	9	1961	1.209				4721	0.461	6.95	843.9	20633350	16278			0.28	0.26	467	108
GUJARAT	10	1962	0.115				41		4.68	547		15734			0.01	0.02
GUJARAT	11	1963	0.437				1284	0.017	5.07	648.9		16362			0.07	0.06	35	7
GUJARAT	12	1964	0.255				1462	0.084	13.5	700.6		17325			0.01	0.02	89	19
GUJARAT	13	1965	0.005				3000		4.9	520		15693					472	7
GUJARAT	14	1966							7.27	486		15693
GUJARAT	15	1967	0.3				2005	0.27	24.489	828.9		16739
GUJARAT	16	1968	16.345				64155	5.5	6.23	482.6		15190			0.17	0.17	5605	345
GUJARAT	17	1969	2.917				3712	1.67	1.879	499.1		16278			0.04	0.04	39	16
GUJARAT	18	1970	69.309				205458	42.55	3.96	1059.5		18287			1.03	1.08	2601	432
GUJARAT	19	1971	0.695				4	0.103	4.823	621.4	26697475	18353			0.01	0.01	2	2
GUJARAT	20	1972	0.512			3113		0.012	0.556	336		14338			0.02	0.02	8
GUJARAT	21	1973	119.062			4505	60850	25.51	1.593	719.3		17096			1.05	1.05	16566	118
GUJARAT	22	1974	0.398			3103		0.018	3.863	279.2		14383			0.01	0.01
GUJARAT	23	1975	72.141			4155	121466	1.111	6.629	901.7		18044			0.6	0.6	615	113
GUJARAT	24	1976	58.605			450	64377	32.133	8.709	1061.8		18794			0.63	0.63	31243	170
GUJARAT	25	1977	53.691			451	4944	29.254	6.965	883.7		19517			0.94	0.94	830	80
GUJARAT	26	1978	11.883			457	1908	5.64	13.47	687.2		20285			0.26	0.26	51	55
GUJARAT	27	1979	145.611			4316	143358	104.174	6.566	936.8		19850			0.48	0.48	189878	2005
GUJARAT	28	1980	67.873			3576	24282	37.093	8.241	717.4		19961			1.32	0.28	8744	45
GUJARAT	29	1981	101.937			2655	46946	87.649	9.091	877.7	34085799	21448			0.23	0.23	5230	121
GUJARAT	30	1982	299.181			10146	387400	80.487	16.018	551.2		20666					200555	552
GUJARAT	31	1983	217.991			5038	172691	92.116	8.798	958.1		24109				0.22	83768	596
GUJARAT	32	1984	39.217			2023	19090	33.14	29.985	621.7		23600			0.45	0.45	901	66
GUJARAT	33	1985	3.644			2691	791	3.468	2.639	423.1		22496					4	13
GUJARAT	34	1986	0.106			6584	296	0.069	1.089	388		23424	427				2	4
GUJARAT	35	1987	0.216			12053	84	0.03	2.78	225.1		20432					5	9
GUJARAT	36	1988	170.46			6838	87916	134.74	6.212	916.8		28168	412		2.05	1.49	12111	278
GUJARAT	37	1989	4.16			3917	6559	1.1	2.338	644.7		27208			0.023	0.023	2592	98
GUJARAT	38	1990	245.614			6255	165799	131.636	1.075	711.6		27176	397	19388	0.484	0.481	48503	273
GUJARAT	39	1991	49			7771	1965	43.47	0.581	368.1	41309582	24506			0.188	0.188	25	41
GUJARAT	40	1992	3.169			-2092	6185	1.803	0.244	727		31808	419					114
GUJARAT	41	1993	22.6			1828	4895	10.476	6.9	577.2		30177			0.043	0.043	662	119
GUJARAT	42	1994				1251	271324		0.312	1145.4		35533	689	19393	1.05	1.05	29976	345
GUJARAT	43	1995				3296	400		0.279	498.4		35886					390	41
GUJARAT	44	1996	77.077			5373	50846	62.966	8.823	600.5		40684	901	19393	1.822	0.003	1962	33
GUJARAT	45	1997	10.984			30243	32877		17.164	798.9		40102					795	55
GUJARAT	46	1998	41.03			17163	12294	38.6	0.15	775.6		42311	1031	19393				24
GUJARAT	47	1999	71.68			43801		58.37	14.203	458.9		40920				0.023	50448
GUJARAT	48	2000				147608			10.23	379.7		37369	911	18999
GUJARAT	49	2001	0.48			250389	328		0.41	666.5	50671017	39479					381	113
GUJARAT	50	2002	0.045			31931		0.045		458.4		42320	916	19113
GUJARAT	51	2003	0.42			35044	13878		0.676	902.5		48562					1227	139
GUJARAT	52	2004				25499			0.037	719.8		50643	991	18962			637	204
GUJARAT	53	2005				55826	99540		0.191	942.4		57098					1832	453
GUJARAT	54	2006	2458.85			115511	100023		0.646	1056.2		60998		18927			993	273
GUJARAT	55	2007				29440			0.088	1021.6		67213					5663	308
GUJARAT	56	2008	0.327	10510	38480	43180	852		0.031	746.1		69091	1046	18927			329	103
GUJARAT	57	2009	105.193	8448	48185	30991	12641	33.618		618		77763				0.003	359	96
GUJARAT	58	2010	1045.61	10452	57134	51875	6060	50.662		1107.5		85109	1058	18927	.	0.67	587	258
GUJARAT	59	2011	12.243	14709	58610	54632	5007	5.832	0.171	460.6	60439692	87481					212	110
GUJARAT	60	2012	5.236	22221	68552	57389	2869	0.391		1006.5		96683	1103	21647	0.61	0.61	216	81
GUJARAT	61	2013	7.894	22770	74076	59942	407			605.6		102589					274	186
GUJARAT	62	2014	2.269	24233	86069	63120	1785			584.3		111370	1107	21647			344	184
GUJARAT	63	2015		24148	95115	117309				604.9		120683						98
GUJARAT	64	2016		22402	102660	79110	128			815		129738	1140	21647			322	99
GUJARAT	65	2017	3555.87	26908	118521	113328	38796	3531.53		485.3		143604			0.891	0.891	9445	284
GUJARAT	66	2018	118.048	28049	132761	74306	2635	68.16	0.194	1067.8		154887	1177	21647	2.378	0.054	212	57
GUJARAT	67	2019	2.79	26452	140660	155089	6111			1125.4		164060					1042	217
GUJARAT	68	2020	2915.31	27193	149366	176082	4548		0.04	793.2		156286	1175	21870	2.902	2.902	726	195
GOA	1	1953								3718.1
GOA	2	1954								3683.4
GOA	3	1955								3824.1
GOA	4	1956							0.01	3795.3
GOA	5	1957							0.01	3068.4
GOA	6	1958								3748.6
GOA	7	1959							9.67	3872.5
GOA	8	1960							0.01	3263.8
GOA	9	1961							0.09	4795.2
GOA	10	1962							0.03	3776.2
GOA	11	1963							0.13	3280.2
GOA	12	1964							0.02	3231.6
GOA	13	1965								3087.8
GOA	14	1966								2987.3
GOA	15	1967							0.02	2857.5
GOA	16	1968							0.93	3107.7
GOA	17	1969							0.09	3426.9
GOA	18	1970							3.5	4262.6		24472
GOA	19	1971								2586.2		26906
GOA	20	1972							0.07	1731.8		26532
GOA	21	1973							2.47	3209.3		27174
GOA	22	1974							0.06	3828.3		30704
GOA	23	1975							4.84	3972.7		32737
GOA	24	1976					103		5.11	2678		33111
GOA	25	1977							3.3	2917		34582
GOA	26	1978							1.04	2687.2		33165
GOA	27	1979							3.05	2624.6		34662
GOA	28	1980							2.7	2526.2		40533
GOA	29	1981							1.71	3963.6		36945
GOA	30	1982							15.31	3690		41752
GOA	31	1983							3.93	4016.9		41430
GOA	32	1984							1.15	2889.1		42316
GOA	33	1985							0.108	3305.9		39843
GOA	34	1986				1				2173.5		41199
GOA	35	1987				1			0.005	3014.7		45088
GOA	36	1988				2	2		4.13	3176.4		54070	3
GOA	37	1989				3	8		0.081	2823.6		55778
GOA	38	1990				104	3		4.357	3318.4		62932	3	1256
GOA	39	1991				106			0.045	2697.8	1169793	61680
GOA	40	1992				118			0.446	3205.3		69354	3
GOA	41	1993				104			0.029	2815.5		72105
GOA	42	1994				128			1.276	3187.8		73931	3	1424				5
GOA	43	1995				131			0.009	3568.4		78077
GOA	44	1996				162			16.486	3278.9		90082	5	1424
GOA	45	1997				123			2.118	3680.3		89684
GOA	46	1998	0.066			166	132			2964.9		110451	5	1424
GOA	47	1999	1.157			200	322		0.672	3879.3		110231				.
GOA	48	2000	1.955			98	682	1		3886.9		101610	5	1224		0.003	20
GOA	49	2001	0.348			6	92			2530.6	1347668	102523				0.004
GOA	50	2002	0.357			271	200			2516.3		105814	16	1224
GOA	51	2003				230				3011.6		109996
GOA	52	2004				180	52			2518		125671	16	1224				1
GOA	53	2005				153				3392.8		132000
GOA	54	2006				375				2928.8		140838		1224
GOA	55	2007				260				3674.7		142190
GOA	56	2008	0.381			242	216	0.027	1.76	3271.6		147618	17	1224			2	10
GOA	57	2009	1.479			256	206	0.015	0.634	3334.9		155637						1
GOA	58	2010				303			0.736	4193.3		180105	22	1224
GOA	59	2011	1.149			452	185		0.018	3048.9	1458545	259444					13	1
GOA	60	2012	0.57			231	153	0.021	4.27	3642.6		220019	22	1225			2	1
GOA	61	2013	0.008			432	4		0.177	3491.2		188358
GOA	62	2014				588	41		0.703	2587.1		241082	26	1225
GOA	63	2015				780			4	3065.1		278601
GOA	64	2016				477			0.012	2772.6		305875	26	1225
GOA	65	2017				586			0.52	2671.3		308296
GOA	66	2018				288			18.6	4489.5		308753	26	1225
GOA	67	2019				992				4406		313973
GOA	68	2020				3852			0.34	3947.2		295023	27	1271
HARYANA	1	1953								556.4
HARYANA	2	1954								537.9
HARYANA	3	1955	3.24				25121	0.02		705.1					0.13	0.12	292	2
HARYANA	4	1956	3.339				2159			650.7					0.03	0.02
HARYANA	5	1957								607.1
HARYANA	6	1958	7.906				24423	0.006		677.9					0.34	0.22	42	6
HARYANA	7	1959	0.64				63			494.9					0.05	0.03	3
HARYANA	8	1960	5.376				40998	0.077		719.5					0.36	0.28	177	48
HARYANA	9	1961	3.234				18160	0.004		629.3					0.3	0.17	58
HARYANA	10	1962	4.872				37967	0.012		510.9					0.22	0.1	176	5
HARYANA	11	1963	4.348				40677	0.058		524.3					0.33	0.2	149	15
HARYANA	12	1964	12.098				37501	0.108		717					0.34	0.29	130	44
HARYANA	13	1965	0.434				2369	0.004		379.1		16754			0.02	0.02
HARYANA	14	1966	5.72				14024	4.63		703.7		18014			0.18	0.07	82	8
HARYANA	15	1967	18.9				35426	0.33		817.6		20955			0.33	0.15	20	17
HARYANA	16	1968	10.059				18830	0.039		394.5		18592			0.24	0.13	170	17
HARYANA	17	1969	3.6				15365	0.18		480.9		22531			0.12	0.07	3	18
HARYANA	18	1970	0.017				77	0.008		531		23161			.	.
HARYANA	19	1971	6.31				24858	0.11		625.4	10036808	23425			0.36	0.13	49	13
HARYANA	20	1972	1.03			98	9670	0.35		429.6		22342			0.04	0.01	12	14
HARYANA	21	1973	0.074			80	599	0.049		517.9		21603			0.02	0.01	5
HARYANA	22	1974				404				382.6		21154
HARYANA	23	1975	3.96			164	4402			601.9		24772			0.07	0.04
HARYANA	24	1976	37.74			140	80597	1.87	0.053	723.3		25723			0.7	0.37	188	26
HARYANA	25	1977	71			227	150000			730.5		26092			1	0.8	1354	50
HARYANA	26	1978	52.81			221	77118	2.5		641.4		27994			0.71	0.48	2637	42
HARYANA	27	1979	0.006			776	151			339.8		25379			0.01
HARYANA	28	1980	30.44			899	3111	9.31		521.8		27938			0.16	0.12	14	7
HARYANA	29	1981	0.35			1014	1259			487.1	12922618	28282			0.03	0.01	22	4
HARYANA	30	1982				1762				504.8		29315
HARYANA	31	1983	50.96			1896	13417	17.07		745.7		29216			0.48	0.23	41	10
HARYANA	32	1984	1.93			413	297			483.6		29620			0.06	0.03		2
HARYANA	33	1985	73.37			504	94771	14.63		577.6		34098			0.21	0.12	237	32
HARYANA	34	1986	3.62			1208	900	1		450.3		33306			0.03	0.01	4	4
HARYANA	35	1987				1603				317.3		31939
HARYANA	36	1988	422.96			3794	124459	63.82		841		38770			0.73	0.45	362	40
HARYANA	37	1989	0.916			272	788	0.04		414		38354			0.005	0.004	1	1
HARYANA	38	1990	13.568			1710	16633	0.806		707.9		41359		1687	0.086	0.045	1207	12
HARYANA	39	1991	0.022			1764	4			384.1	16463648	41247			0.001	.
HARYANA	40	1992				1728				428.6		40323
HARYANA	41	1993				2488	534766			522.5		41005			0.543	0.543	188	36
HARYANA	42	1994	26.223			1265	6146	5.22		554.6		42926		1673	0.032	0.031	27	15
HARYANA	43	1995	11.688			39042	1106	0.68		817.1		42728			0.075	0.014		6
HARYANA	44	1996				2595	11228			633.4		46600		1673	0.068		70	10
HARYANA	45	1997	6.15			2913	1024			661.2		45853			0.01	0.002	2	3
HARYANA	46	1998	398.88			2863	992	0.08		687.6		47107		1673	0.391	0.335	34	13
HARYANA	47	1999				4939			.	344		49146
HARYANA	48	2000				7986			0.002	383.7		51687		1551
HARYANA	49	2001				8703				483.8	21144564	54258
HARYANA	50	2002				9335				353.9		56608		1558				2
HARYANA	51	2003	0.489			9620	156	0.02		592.3		60960						1
HARYANA	52	2004				10189				484.6		64950		1559
HARYANA	53	2005				15443				516.9		69493
HARYANA	54	2006				21680	281			329.3		75985		1559			3	6
HARYANA	55	2007				26443				443.8		80472
HARYANA	56	2008	1.43	4437	19782	11268	379	0.663		715.6		85149		1559		0.022	3	5
HARYANA	57	2009		5049	23507	20913	2216			393		94153				0.008	16	9
HARYANA	58	2010	124.525	3829	27184	28005	5362	62.545		639.2		98862		1559	0.221	0.221	67	41
HARYANA	59	2011		5316	30988	15417				307.9	25351462	106085
HARYANA	60	2012		5457	36677	19449				452.2		111780		1559
HARYANA	61	2013	104.397	3929	40961	30446	312	0.072		301.3		119791			0.123	0.12	3
HARYANA	62	2014	29.787	3027	48104	30773	10	0.005		426.8		125032		1559	0.03	0.028		2
HARYANA	63	2015	437.225	6221	58031	50050	24			392.9		137833			0.097	0.094	1
HARYANA	64	2016	522.447	5934	67366	102308	49			417		150259		1559	0.004	0.004	1	2
HARYANA	65	2017	18.007	12803	72023	51197.2	8			478.4		156200			0.001	0.001
HARYANA	66	2018	89.026	14525	75940	40863	54			351.8		169604		1559	0.079	0.079		3
HARYANA	67	2019	0.6	16466	83356	40305.5				533.2		170765
HARYANA	68	2020		4594	88996	69577				679.8		151979		1559
HIMACHAL PRADESH	1	1953								1425.7
HIMACHAL PRADESH	2	1954							0.02	1717.6
HIMACHAL PRADESH	3	1955							1.26	1919.2
HIMACHAL PRADESH	4	1956	0.02					0.01		1541.6					.	.		13
HIMACHAL PRADESH	5	1957	0.122				447	0.01		1822.7					0.23	0.01	204	21
HIMACHAL PRADESH	6	1958					155		0.38	1572.3							15	2
HIMACHAL PRADESH	7	1959							0.06	1640.3
HIMACHAL PRADESH	8	1960	0.4				1320	0.15	1.04	1115.1							641	103
HIMACHAL PRADESH	9	1961							0.58	1515.5	1351144
HIMACHAL PRADESH	10	1962	.				2		0.87	1393.5
HIMACHAL PRADESH	11	1963							0.86	1354.5							16	1
HIMACHAL PRADESH	12	1964	0.083				3	0.083	1.28	1354.1					.	.		3
HIMACHAL PRADESH	13	1965							0.05	1220.4
HIMACHAL PRADESH	14	1966							0.28	1371							212	2
HIMACHAL PRADESH	15	1967							0.22	1558.5		20457
HIMACHAL PRADESH	16	1968	0.015				54	0.008	0.71	1168.2		21571			.	.	15	4
HIMACHAL PRADESH	17	1969	0.141				13473	.	0.44	1127.6		21551			.	.	30	1
HIMACHAL PRADESH	18	1970	.					.	0.1	1082.5		22020						1
HIMACHAL PRADESH	19	1971	19.541				22512	4.544	0.59	1275.1	3460434	22106			0.14	0.13	1767	84
HIMACHAL PRADESH	20	1972	0.011			3	66	.	0.13	842.3		21561			.	.	39	4
HIMACHAL PRADESH	21	1973	0.259			3	827	0.085	0.03	955.2		22692			.	.	40	34
HIMACHAL PRADESH	22	1974	0.055			10	32	0.055		776.1		21779			.	.	23	2
HIMACHAL PRADESH	23	1975				97	8			1054.1		24231			.	.
HIMACHAL PRADESH	24	1976	.			52	1		1.94	1179.3		22600			.	.
HIMACHAL PRADESH	25	1977	16.043			7	.	6.43	3.04	1245		24783			0.04	0.03	30	12
HIMACHAL PRADESH	26	1978	76.069			224	9225	46.387	1.16	1371.2		24976			0.09	0.09	1034	279
HIMACHAL PRADESH	27	1979	0.067			159	304	0.006		1021		22058			.	.	27	5
HIMACHAL PRADESH	28	1980	0.304			572	405	0.098	0.67	1155		23992			.	.	68	46
HIMACHAL PRADESH	29	1981	0.241			548	1064	.	0.06	1147.1	4280818	24970			.	.	43	16
HIMACHAL PRADESH	30	1982				460				1423		23633
HIMACHAL PRADESH	31	1983	37.166			906	7699	5.033	1.84	1189.6		24312			0.12	0.12	388	45
HIMACHAL PRADESH	32	1984	0.083			538	888		0.2	968.3		22526			.		78	17
HIMACHAL PRADESH	33	1985	129.22			1647	7367	43	1.11	1193.9		25081			0.39	0.39	1238	33
HIMACHAL PRADESH	34	1986				2529			0.04	1322.6		26438
HIMACHAL PRADESH	35	1987	5			2120	53	3		1035.6		26051			.		21	11
HIMACHAL PRADESH	36	1988	155.49			4745	9496	71.04	1.81	1884.2		28814			0.02	0.02	984	93
HIMACHAL PRADESH	37	1989	181.69			1486	397	80.13	0.006	1177.2		31690			0.41	0.041	98	33
HIMACHAL PRADESH	38	1990	97.81			2086	13657	44.93	0.318	1462.7		31562		37591			1413	62
HIMACHAL PRADESH	39	1991	49.722			1854	1979	36.315		1104.8	5170877	31172					577	59
HIMACHAL PRADESH	40	1992	147.571			1836	6598	51.19		1383.1		31927			.	.	756	104
HIMACHAL PRADESH	41	1993	404.762			2257	6128	139.523	1.247	1128.3		32781			0.375	0.375	12090	44
HIMACHAL PRADESH	42	1994	406.045			1415	7339	109.811	0.154	1410.2		35358		35407	0.476	0.476	1022	179
HIMACHAL PRADESH	43	1995	505.998			4049	25183	196.885	0.003	1493.9		36656			0.361	0.335	5624	114
HIMACHAL PRADESH	44	1996	476.773			2626	5774	161.526	0.213	1384.4		38069		35407	0.321	0.299	2250	51
HIMACHAL PRADESH	45	1997	490.47			4988	13943	235.8		1454.5		40090			0.254	0.254	4809	229
HIMACHAL PRADESH	46	1998	332.268			2353	5050	225.663	0.271	1381.6		42198		35407	0.265	0.265	221	71
HIMACHAL PRADESH	47	1999	426.387			3358	671	164.217		1144.9		46029			2.87	0.287	129	30
HIMACHAL PRADESH	48	2000	1525.94			6161	3863	1466.03		1068.4		48281		37033	0.42	0.031	1411	35
HIMACHAL PRADESH	49	2001	138.254			8238	2683	113.981		918.1	6077900	49872			0.008	0.006	915	45
HIMACHAL PRADESH	50	2002				6280				890.8		51401		37033
HIMACHAL PRADESH	51	2003	165.822			5030	2924	87.964		1112.6		53929			0.033	0.016	452	89
HIMACHAL PRADESH	52	2004	30.772			5286	525	29.235		939.2		59455		37033	.	.	103	8
HIMACHAL PRADESH	53	2005	559.8			21371	2024	222.063		1248.1		63837			0.53	0.048	3049	8
HIMACHAL PRADESH	54	2006	620.723			12874	4379	351.568		1207		68097		37033		0.094	846	48
HIMACHAL PRADESH	55	2007	1268.95			13187	10820	933.349		1095.4		71570				0.18	3087	98
HIMACHAL PRADESH	56	2008	911.642	2168	9086	17171	11686	448.162	0.021	1357.1		74284		37033		0.093	2780	146
HIMACHAL PRADESH	57	2009		2015	10789	13821				969.9		77540
HIMACHAL PRADESH	58	2010	2044.03	2064	13490	28482	6656	1750.71	1.734	1319.8		83227		37033	0.001	0.204	5839	62
HIMACHAL PRADESH	59	2011	1036.47	2302	13502	14130	8467	618.6		1035.1	6864602	87721			0.03	0.157	2372	51
HIMACHAL PRADESH	60	2012	182.281	2418	15792	19230	1750	164.955		1216.9		92672		37033			126	27
HIMACHAL PRADESH	61	2013	2934.37	2384	16864	29672	11243	2228.37	0.1	1019.9		98816			0.102	0.102	24267	73
HIMACHAL PRADESH	62	2014	831.83	2471	19150	16435	1272	638.97	0.002	1223.2		105241		37033	1.78	0.414	698	45
HIMACHAL PRADESH	63	2015	130.62	2863	21705	38131	3264	2.55	0.16	921.5		112723			0.006		686	133
HIMACHAL PRADESH	64	2016	45.12	3497	24670	33056	2283	3.02		1182.2		122208		37033	0.035	0.035	136	40
HIMACHAL PRADESH	65	2017	51.367	3753	26268	32425.6	2195	3.46		1182.1		129303			0.006	0.003	199	75
HIMACHAL PRADESH	66	2018	65.9	4582	28619	50559	6023	10.3		1217.7		136293		37033	0.006	0.411	1285	343
HIMACHAL PRADESH	67	2019	229.11	4862	29573	74399	2940	122.82		1052.2		140999			0.04	0.04	555	7
HIMACHAL PRADESH	68	2020	60.55	5180	31432	45717	1307	35.22		1037.6		132015		37948	0.002	0.001	84	11
JAMMU & KASHMIR	1	1953								1232.9
JAMMU & KASHMIR	2	1954	0.57							1281.2					0.05		1000	15
JAMMU & KASHMIR	3	1955								861.1
JAMMU & KASHMIR	4	1956								1047.2
JAMMU & KASHMIR	5	1957	0.198					0.198	0.09	871					0.05			14
JAMMU & KASHMIR	6	1958	0.2				912	0.011		1174.3							431	24
JAMMU & KASHMIR	7	1959	4.304				17343	3.614		1556.6					0.08	0.08	48685	162
JAMMU & KASHMIR	8	1960								787.1		25248
JAMMU & KASHMIR	9	1961	0.02					0.02		1185.8	3560976	25154
JAMMU & KASHMIR	10	1962								960.9		25060
JAMMU & KASHMIR	11	1963								998.4		25248
JAMMU & KASHMIR	12	1964							.	1005.2		26374
JAMMU & KASHMIR	13	1965								1010.7		21775
JAMMU & KASHMIR	14	1966								1219.4		24872			0.02	0.02
JAMMU & KASHMIR	15	1967								1200.6		25999
JAMMU & KASHMIR	16	1968							.	1104.1		25905
JAMMU & KASHMIR	17	1969					1283		.	1092.5		27031			0.01		1	1
JAMMU & KASHMIR	18	1970								679.3		28533
JAMMU & KASHMIR	19	1971	0.045				910	0.045	0.83	761.6	4616632	28502					232	15
JAMMU & KASHMIR	20	1972				57				1193.2		28033
JAMMU & KASHMIR	21	1973	12.87			65	46109	4.8	0.01	1165.3		29128			0.02	0.02	11584	119
JAMMU & KASHMIR	22	1974	0.092			47		0.092		820.3		29492
JAMMU & KASHMIR	23	1975	2.767			28		2.767	.	1273		29857
JAMMU & KASHMIR	24	1976	1.455			44	410	1.455	.	1068.4		28815			0.03	0.03		23
JAMMU & KASHMIR	25	1977	0.28			41		0.28	0.02	1003.3		31837
JAMMU & KASHMIR	26	1978	0.405			56	88	0.35	2.5	1074.3		33765					3
JAMMU & KASHMIR	27	1979				55			.	1084.8		32098
JAMMU & KASHMIR	28	1980	0.024			108		0.01	0.01	1013.8		33345						1
JAMMU & KASHMIR	29	1981				104			0.005	1141.6	5987389	33270
JAMMU & KASHMIR	30	1982				154				1192.7		33465						1
JAMMU & KASHMIR	31	1983	0.315			280	224	0.02	1.65	1401.9		33690					175	24
JAMMU & KASHMIR	32	1984				614				1089.5		34492
JAMMU & KASHMIR	33	1985	0.004			472			1.64	1159.8		34400					181	30
JAMMU & KASHMIR	34	1986	37.841			2775	28881	19.912		1590		33972					4667	57
JAMMU & KASHMIR	35	1987	171.75			3608	19157	54.58	.	1281		29394			0.514	0.514	4390	62
JAMMU & KASHMIR	36	1988	284.57			3911	78321	188.37	1.31	1675.3		32595			0.15	0.14	14233	144
JAMMU & KASHMIR	37	1989				236			2.87	1304		32479
JAMMU & KASHMIR	38	1990				1211				1701.5		33502		20174
JAMMU & KASHMIR	39	1991				1205						33397
JAMMU & KASHMIR	40	1992	399.508			1657	47788	126.55	1.342	1208.4		34100			0.248	0.248	53833	354
JAMMU & KASHMIR	41	1993	3.54			757	1388	3.46	2.501	1287.7		33991					1053	37
JAMMU & KASHMIR	42	1994				1208	3788		2.835	1676.4		34387		20182			573	58
JAMMU & KASHMIR	43	1995				1966	36693		3.282	1533		34973			0.075	0.041	33630	167
JAMMU & KASHMIR	44	1996				2013	24521		2.926	1688.5		36249		20182	0.058	0.046	9534	58
JAMMU & KASHMIR	45	1997	103.187			2124	22560	103.187	2.855	1356.2		37027			0.017		17671	80
JAMMU & KASHMIR	46	1998				3170			2.469	831.2		37904		20182
JAMMU & KASHMIR	47	1999				2590			2.205	667.1		38558
JAMMU & KASHMIR	48	2000				3509			0.876	989.5		38678		20230
JAMMU & KASHMIR	49	2001				6009			0.405	953.8	10143700	38467
JAMMU & KASHMIR	50	2002				3871				933.2		40021		20230
JAMMU & KASHMIR	51	2003				4067			0.303	1430.3		41436
JAMMU & KASHMIR	52	2004				4263			0.022	1032.1		43017		20230
JAMMU & KASHMIR	53	2005				64618			0.873	1721.8		44347
JAMMU & KASHMIR	54	2006				37355				1786.5		46265		20230
JAMMU & KASHMIR	55	2007				10535				1042.2		48433
JAMMU & KASHMIR	56	2008				9464				1390.1		50750		20230
JAMMU & KASHMIR	57	2009				14479						52486
JAMMU & KASHMIR	58	2010		5963	17062	9516			0.608	1352		54758		20230
JAMMU & KASHMIR	59	2011		5845	21284	1840			0.608	1116.5	12541302	51775
JAMMU & KASHMIR	60	2012		4960	23624	7803			0.003	1193.8		52821		20230
JAMMU & KASHMIR	61	2013		4432	26018	45342				1278.4		54783
JAMMU & KASHMIR	62	2014	8611	4901	28112	31001	104206	3000	0.481	1572.6		51649		20230	0.651	0.651	43050	281
JAMMU & KASHMIR	63	2015		7137	34280	17115			6.865	902.8		61388						3
JAMMU & KASHMIR	64	2016		7902	37304	26213			6.865	1278.9		62398		20230				3
JAMMU & KASHMIR	65	2017		10128	39993	13519.4	92		6.865	1040.6		65621						7
JAMMU & KASHMIR	66	2018		8394	53140	28240	17		6.865	1324.1		69183		20230			38	6
JAMMU & KASHMIR	67	2019				51469			1.616	1016.3		68437
JAMMU & KASHMIR	68	2020				31158			0.5	894.7		65539		20199
Jharkhand	49	2001				7789				1270.6	26945829	38467		23605
Jharkhand	50	2002				16001			0.1	1041.2		40021
Jharkhand	51	2003				8591				1258.3		41436		23605
Jharkhand	52	2004				13782				1149.2		43017
Jharkhand	53	2005				8000				965.2		44347		23605
Jharkhand	54	2006				22772				1465.1		46265
Jharkhand	55	2007				28839				1444.7		48433		23605
Jharkhand	56	2008	1.144	3051	12877	20916	1411			1295.2		50750					1	1
Jharkhand	57	2009		2703	15203	60128				996.1		52486		23605
Jharkhand	58	2010		2664	17945	56870				694.6		54758
Jharkhand	59	2011		3159	20992	-2435				1102	32988134	51775		23605
Jharkhand	60	2012	3.885	4218	23400	28092	3041			1253.6		52821			0.041	0.041		9
Jharkhand	61	2013	4.096	4723	23472	29255	528			1156.6		54783		23605	0.022	0.022	1	3
Jharkhand	62	2014		5543	31795	29188			0.15	1085.6		51649
Jharkhand	63	2015		8159	36553	52212				1264		61388		23605
Jharkhand	64	2016		10861	45089	45332				1165.8		62398
Jharkhand	65	2017	0.667	11953	50952	41202.6	183			960		65621		23605			5	2
Jharkhand	66	2018	0.2	10712	50673	46855		0.2		1137.8		69183						5
Jharkhand	67	2019	13.254	9880	57028	22124	126	10		1222.7		68437		23605	0.019	0.005		6
Jharkhand	68	2020	0.886	8466	59453	97898.5	268			1444.8		65539		25118	0.016	0.013		5
KARNATAKA	1	1953							0.37	1319.4
KARNATAKA	2	1954								1159.3
KARNATAKA	3	1955								1237.1
KARNATAKA	4	1956								1413.1
KARNATAKA	5	1957	0.017				294			1177
KARNATAKA	6	1958								1261.1
KARNATAKA	7	1959	0.064				160	0.004		1334.5
KARNATAKA	8	1960								1112		18487
KARNATAKA	9	1961	3				11000	3		1539.5	23586772	19361			0.01	0.01		82
KARNATAKA	10	1962	0.181				2390	0.016		1378.6		19986			0.01	0.01	100	15
KARNATAKA	11	1963	0.036					0.036	0.03	1117.7		20360
KARNATAKA	12	1964	0.252				66	0.252		1249.6		19923					45
KARNATAKA	13	1965					4			896.8		18175			0.01	0.01
KARNATAKA	14	1966							0.36	1084.3		20173
KARNATAKA	15	1967							0.162	1035.9		19736
KARNATAKA	16	1968	0.66				1558	0.232	1.53	1126.6		21047					121	11
KARNATAKA	17	1969	0.241				661	0.011		1166.7		21984			0.01	0.01	417	10
KARNATAKA	18	1970	1.284				4132			1245.5		22546			0.02	0.02	18
KARNATAKA	19	1971	0.049				220			1065.6	29299014	22370						3
KARNATAKA	20	1972	2.863			2500	7174	0.808	2.078	1004.3		20541			0.01	0.01	1296	19
KARNATAKA	21	1973	0.153			2408	50	0.01		1150.3		23144
KARNATAKA	22	1974	4.07			218	9974	1.76		1190.4		22511					187	7
KARNATAKA	23	1975	1.416			254	116	1.22	1.331	1525.6		23426					4	2
KARNATAKA	24	1976	0.252			283	5	0.211	1.171	890.3		21843
KARNATAKA	25	1977	2.468			258	1236	2.325		1268		25184					1
KARNATAKA	26	1978	1.684			82	300	1.417		1354.8		25536			0.2		1	5
KARNATAKA	27	1979	2.758			122	87	2.586		1223.5		25642
KARNATAKA	28	1980	4.338			591	4483	3.141		1255.9		24169			0.02	0.02	4	16
KARNATAKA	29	1981	9.336			553	10008	7.546		1321	37135714	25170			0.05	0.05	4208	78
KARNATAKA	30	1982	9.643			558	9160	4.613		1187.5		25215			0.26	0.06	31	16
KARNATAKA	31	1983	6.753			591	2485	3.832		1261.2		26433		38646	0.05	0.05	2525	30
KARNATAKA	32	1984	3.333			496	373	3.153		1106.8		27816					17	15
KARNATAKA	33	1985	1.508			838	2601	1.39		922.5		26136					181	6
KARNATAKA	34	1986	0.567			580	59	0.548		1049.6		28040					32	16
KARNATAKA	35	1987	0.08			330		0.07		1033.7		29461	2	38724
KARNATAKA	36	1988	174.44			1631	11390	37.46		1165.9		31446			0.9	0.9	1990	162
KARNATAKA	37	1989	65.81			1205	23005	44.44		1036		32673	3	38724	0.04	0.04	477	55
KARNATAKA	38	1990	5.291			3646	6	5.231		1121.5		32407					5	7
KARNATAKA	39	1991	136.24			7261	162588	83.92		1259.2	44977201	35955	3	38724	0.276	0.175	3492	181
KARNATAKA	40	1992				5999				1242.9		36208
KARNATAKA	41	1993	245.404			5477	200165	80.557		1151.2		38041	2	38724	0.298	0.298	5161	77
KARNATAKA	42	1994	96.901			3267	17466	65.786	1.25	1284.5		39296			0.128	0.128	2399	60
KARNATAKA	43	1995	22.73			4608	734	19.92		1036		40613	3	43084	0.005	0.005	15	11
KARNATAKA	44	1996	25.44			4391	3348	20.93		1160		43634			0.069	0.069	101	74
KARNATAKA	45	1997	51.564			6636	6333	43.672		1266.7		45698	3	38284	0.019	0.019	120	92
KARNATAKA	46	1998				10430				1260.8		51199
KARNATAKA	47	1999				9337				1203.8		53054		38284
KARNATAKA	48	2000				7877				1213.3		52599
KARNATAKA	49	2001	54.97			11385	50478	48.29		1002.9	52850562	52750	3	38284	0.056	0.056	1842	179
KARNATAKA	50	2002				19221				860.8		54912
KARNATAKA	51	2003				36363				867.6		55279	3	38284
KARNATAKA	52	2004				24020				1117.7		60144
KARNATAKA	53	2005	1896.53			47488	20440	1237.93		1316.2		65544	3	38284	0.11	0.11	236	123
KARNATAKA	54	2006	3272.62			61215	91048	1976.38		1146.3		71522			0.12	0.12	11681	142
KARNATAKA	55	2007	5475.5			17160	235693	3451.05		1323.3		79591	3	38284	0.8	0.8	13264	347
KARNATAKA	56	2008	625.59			32184	8480	340.33	0.025	1164.1		84319			0.07	0.07	301	166
KARNATAKA	57	2009	17973.2	13002	43599	186272	666361	5052.5		1321		83440	10	38284	2.39	2.39	9043	396
KARNATAKA	58	2010	1788.57	13712	51145	16617	47327	992.6		1317.7		91058			0.3	0.3	452	138
KARNATAKA	59	2011		15838	60818	23937				956.1	61095297	90263	10	38284
KARNATAKA	60	2012	29.195	16000	72402	96755	645	28.171	0.142	1235.6		94375					14	53
KARNATAKA	61	2013	1713.07	18200	85526	54205	12310		0.199	1238.5		101858	13	38284	0.228	0.228	368	124
KERALA	1	1953								2544.9
KERALA	2	1954								2938
KERALA	3	1955								3134.7
KERALA	4	1956	0.03				2727		0.178	2798.4					0.02			5
KERALA	5	1957	0.137				7473			3103.3					0.29	0.01	12	4
KERALA	6	1958	0.106				2285		0.134	2923.1							653	29
KERALA	7	1959							0.028	3746
KERALA	8	1960								3385.5		20504
KERALA	9	1961	1.531				53071	1.23		4257.8	16903715	20266			0.05	0.05	179	116
KERALA	10	1962	0.293				17609	0.066		3375.8		20583			0.02	0.02	11	34
KERALA	11	1963								2651.1		20504
KERALA	12	1964	0.271				5333	0.088		2869.1		20899			0.13	0.01	9	32
KERALA	13	1965								2342.4		20662
KERALA	14	1966								2621.7		21216
KERALA	15	1967								2569.1		22166
KERALA	16	1968	15.95				31500	2.65	0.02	3392.7		22641			0.87	0.11	130	63
KERALA	17	1969	3.404				19275	2.18	0.01	2665		23116				0.04		35
KERALA	18	1970	2.789				5751	2.031		2703.5		23908			0.09	0.01	46	9
KERALA	19	1971	7.822				23616	6.164		3076.8	21347375	24672			0.04	0.04		27
KERALA	20	1972	3.531			41	8260	2.151		2739.4		24753			0.05	0.05		39
KERALA	21	1973	3.93			283	3334	3.29		2412.5		24149			0.01	0.01		52
KERALA	22	1974	21.756			90	17505	7.43		2767.4		23948			0.3	0.04		56
KERALA	23	1975	0.479			171	3903	0.022		3498.4		24552			0.02	0.01	71	26
KERALA	24	1976	0.743			77	1523	0.512	0.02	2068.8		23827			0.01	0.004		62
KERALA	25	1977	13.406			452	28360	3	0.1	3047.6		23747			0.67	0.09	300	142
KERALA	26	1978	74.65			468	147248	30.235		3176.7		23867				0.11	158	66
KERALA	27	1979	1.311			312	53498	0.785	0.05	2503		24632			0.21	0.1	216	37
KERALA	28	1980	33.176			343	36811	18.622		2803.4		24941			0.06	0.06	56	42
KERALA	29	1981	47.15			219	16908	31.499	0.02	3005.9	25453680	24301			0.09	0.09	14	91
KERALA	30	1982	32.218			156	2614	31.299		2223.3		24572					3	128
KERALA	31	1983	0.948			217	2971	0.007		2396.8		23262			0.52		5	44
KERALA	32	1984	96.584			2273	110000	83.303	0.01	2762.1		24374			0.05	0.05	35	74
KERALA	33	1985	638.4			12937	478514	383.83	0.1	2390.5		24933			0.15	0.09	19002	102
KERALA	34	1986	293.91			3925	192638	118.61		2093.2		24039			0.05	0.05	1915	65
KERALA	35	1987	0.18			582	3913	0.01	0.09	2137.6		24513					20	6
KERALA	36	1988	151.72			1517	21827	46.31	0.3	2403.5		26702			0.16	0.16	893	57
KERALA	37	1989	774.59			4100	134383	332.08	0.15	2422.7		28209			1.47	0.13	9639	73
KERALA	38	1990				3100	5170		0.29	2693.1		30034		11222				36
KERALA	39	1991	311.63			3100	66398	192.77		3184.5	29098518	30211			1.279	0.578	11075	138
KERALA	40	1992	1325.36			5562	129177	830.26	0.015	3239.5		31958			0.441	0.441	5411	265
KERALA	41	1993	21.493			3179	20605	10.8		2717.7		35142			0.076	0.066	106	53
KERALA	42	1994	262.325			3328	87000	105		3410.8		37852		11221	0.233	0.198	824	209
KERALA	43	1995	5.553			8347	4656		0.5	2858.8		39039			0.013	0.011		112
KERALA	44	1996	547.387			2886	15302	483.04		2610		40260		11221	0.039	0.03		140
KERALA	45	1997	1265.25			7254	16109	1015.32		3252.4		40786			0.385	0.09	183	149
KERALA	46	1998	33.215			6260	16819	12.398	0.138	3151.5		43227		11221	0.044	0.013	99	61
KERALA	47	1999	19.798			6521	10396	11.51		2914.6		45775			0.039	0.011	34	68
KERALA	48	2000	32.395			2312	10100	13.96	3.164	2412.6		46596		11221	0.04	0.008	74	52
KERALA	49	2001	40.529			11471	10652	24.611	1.073	2946.7	31841374	48595			0.041	0.008	149	61
KERALA	50	2002	21.128			7413	8085	10.913		2511.2		51616	8	11268	0.036	0.015	101	71
KERALA	51	2003				7784				2386		54476
KERALA	52	2004				28773				2880.2		59983	5	11265
KERALA	53	2005				10208				3030.9		65807
KERALA	54	2006				8978				3429.7		70666		11265
KERALA	55	2007				19658				3489.6		76603
KERALA	56	2008	30.787	2524	26952	10845	9360	2.768		2524.8		80921	5	11265		0.005	8	72
KERALA	57	2009	607.331	2751	29981	10391	22744	432.646		2821.5		87811				0.026	166	142
KERALA	58	2010	49.411	3849	33675	15588	6322	12.893		3131.8		92977	6	11265	0.003	0.004	55	86
KERALA	59	2011	141.065	4560	44630	14181	8436	71.53		2187.5	33406061	97912				0.01	466	119
KERALA	60	2012	129.809	5408	52158	24493	2455	110.644	1.12	3255.4		103551	6	11309	0.002	0.002	619	47
KERALA	61	2013	675.53	5466	59446	26116	26694	499.9	2.9	3046.4		107846			0.011	0.011	80059	198
KERALA	62	2014	333.563	3998	68708	16508	7197	108	1.1	2602.9		112444	9	11309	0.019	0.019		122
KERALA	63	2015	6.507	7027	75349	21732	6705	6.507	0.25	1870.9		120387			0.006	0.006	4	74
KERALA	64	2016	42.68	10201	90786	19644	5809		18	2664.9		129251	9	11309	0.002	0.002	56	66
KERALA	65	2017		8183	97895	37603.1	5288		0.9	3518.9		137181				0.001	76	80
KERALA	66	2018	3320.76	7151	107379	313376	324386	2154.15		3119.2		147347	9	11309	3.15	0.087	47953	450
KERALA	67	2019		8007	102275	22146.5	16543			2989.7		147951			0.013	0.013	11338	301
KERALA	68	2020		12678	119930	46072	14016			3606.3		132531	9	11522	0.006	0.006	2	14
MADHYA PRADESH	1	1953	0.12					0.05		885					0.26		2872	2
MADHYA PRADESH	2	1954	1					1		1090.4								10
MADHYA PRADESH	3	1955	7.01				1196	0.01		1265.4					0.03		266	5
MADHYA PRADESH	4	1956	2.115				310	1.015	0.03	1254.5					0.04		43
MADHYA PRADESH	5	1957	0.092				426	0.08	0.33	904.8					0.03	0.02	71
MADHYA PRADESH	6	1958	0.009				121			1131.1							112	1
MADHYA PRADESH	7	1959	0.217				5208			1233.6					0.13	0.01	195	7
MADHYA PRADESH	8	1960					5			1047.9		11862
MADHYA PRADESH	9	1961	0.692				15267	0.692	0.6	1503.9	32372408	11325				0.01	2948	86
MADHYA PRADESH	10	1962	0.137				1404	0.006		975		10742					456	7
MADHYA PRADESH	11	1963								999.5		11489
MADHYA PRADESH	12	1964	0.184				174	0.099	0.46	1015.6		11862			0.01		365	2
MADHYA PRADESH	13	1965	1				6910	1		639.9		9200			0.09	0.05	6419	45
MADHYA PRADESH	14	1966								752		9084
MADHYA PRADESH	15	1967	0.55				2962	0.01		1141.7		11722			0.05	0.01	9
MADHYA PRADESH	16	1968							1.4	910.5		10485
MADHYA PRADESH	17	1969	0.15				539	0.016	1.69	1168.7		10975			0.1	0.01	47
MADHYA PRADESH	18	1970	1.57				6322	1.57	0.05	1217.6		11302			0.05	0.02	545	15
MADHYA PRADESH	19	1971	0.97				7033	0.54	0.8	1311.6	41654119	11839			0.01	0.01	612	1
MADHYA PRADESH	20	1972	0.017			703	1768	0.017	0.51	894.9		11068					99
MADHYA PRADESH	21	1973	69.408			1310	104461	3.751		1343.2		11138					71037	246
MADHYA PRADESH	22	1974	0.894			877	4303	0.086	1.36	915.5		10952			0.11	0.01	129	5
MADHYA PRADESH	23	1975	0.119			779	536	0.012	2.1	1217		11652					137	25
MADHYA PRADESH	24	1976	0.592			244	760	0.031	0.22	1038.9		10508					428	1
MADHYA PRADESH	25	1977				1126			3.65	1175.2		11862
MADHYA PRADESH	26	1978	5.784			232	54944	0.146	3.82	1165.8		11255			0.16	0.09	911	28
MADHYA PRADESH	27	1979	0.034			420	61	0.007	0.61	793.5		9200					6	9
MADHYA PRADESH	28	1980				439			3.6	1081.6		12069
MADHYA PRADESH	29	1981				786	96		3.85	951.3	52178844	12090						5
MADHYA PRADESH	30	1982	30.64			532	43734	2.61	2.8	1094.1		12343					1470	56
MADHYA PRADESH	31	1983	20.905			758	12971	9.883	0.01	1164.1		12686			0.07	0.07	999	27
MADHYA PRADESH	32	1984	12.572			762	3898	11.171	2.12	970.6		11794			0.03	0.03	218	42
MADHYA PRADESH	33	1985	7.393			1455	571	7.363	14.6	983.8		12527					55	2
MADHYA PRADESH	34	1986	16.912			1815	30385	2.407	8.2	977.8		11690			0.18	0.18	14340	124
MADHYA PRADESH	35	1987	0.03			3229	90		0.025	929.6		12973					3
MADHYA PRADESH	36	1988				1961			3.95	1009.6		13591
MADHYA PRADESH	37	1989				1246			7.25	832.3		13536
MADHYA PRADESH	38	1990	1.674			2145	102967	1.674		1252.1		15078		155414	0.041	0.041	2520	70
MADHYA PRADESH	39	1991	0.903			3886	8520	0.004	8.869	862.2	66181170	13678			0.01	0.009	673	33
MADHYA PRADESH	40	1992				4328			3.774	884.4		14383
MADHYA PRADESH	41	1993				4347	4265		0.128	1070.1		21111					58	32
MADHYA PRADESH	42	1994	31.55			7517	244700		0.853	1334.8		21001		154497	0.377	0.377	6674	288
MADHYA PRADESH	43	1995				6422			0.052	938.6		21772						58
MADHYA PRADESH	44	1996				8239	7075		0.046	1042.1		22731		154497	0.014	0.014	344	48
MADHYA PRADESH	45	1997				20374	47963		0.95	1189.1		23412			0.022	0.022	1263	14
MADHYA PRADESH	46	1998	24.856			9028	20738	0.438	0.318	962.7		24436		154497	0.115	0.115	516	81
MADHYA PRADESH	47	1999	19.358			6345	29168		0.205	1222.9		26461			0.062	0.062	654	27
MADHYA PRADESH	48	2000	0.05			10915	6034		0.251	723.3		23825		95221			226	48
MADHYA PRADESH	49	2001	0.02			12428	999		0.213	955	60348023	25031					308	29
MADHYA PRADESH	50	2002	3.107			37354	5904		0.202	800.8		23247		95221	0.002	0.002	27	10
MADHYA PRADESH	51	2003	81.684			25341	31536	51.6		1163		25363			0.126	0.126	214	18
MADHYA PRADESH	52	2004				10120				895.7		25710		94689
MADHYA PRADESH	53	2005	411.87			42108	231714	232.01		1032.7		26517				0.011	45293	95
MADHYA PRADESH	54	2006				34354				1072.3		28424		94689
MADHYA PRADESH	55	2007				21942				740.4		29256
MADHYA PRADESH	56	2008		8531	29315	27903	10039		0.092	895		32404		94689			1138	16
MADHYA PRADESH	57	2009		11908	35493	34371			1.223	904.1		34895
MADHYA PRADESH	58	2010	0.069	12778	44310	86428	143	0.001	0.129	856.3		36139		94689			5	38
MADHYA PRADESH	59	2011	8.967	24900	51815	59859	15431	2.449	0.367	1049.4	72626809	38497				0.008	203	82
MADHYA PRADESH	60	2012		17069	61960	75221	22222		0.003	1451.4		41142		94689	0.037	0.037	355	47
MADHYA PRADESH	61	2013	35.23	10964	68567	114221	21251	35.23	2.839	891.2		42548			3.67	3.67	355	43
MADHYA PRADESH	62	2014	464.06	11856	81465	207127	11408	464.06	0.032	1000.7		44027		94689	0.925	0.925	1166	390
MADHYA PRADESH	63	2015	69.01	16629	98829	510615	3442	69.01	0.017	1203.2		47351					54	19
MADHYA PRADESH	64	2016	207.86	27350	118758	109697	168267	207.86	0.006	799.9		52782		94689	1.304	1.304	2623	327
MADHYA PRADESH	65	2017		25905	129058	113112			0.037	897.2		54824
MADHYA PRADESH	66	2018	1.67	29737	140044	143400	315		5.412	1446.7		59005		94689			36	31
MADHYA PRADESH	67	2019		29259	149229	283802	118386		0.114	1102.2		60452			6.047	6.047	5158	674
MADHYA PRADESH	68	2020		30296	161230	494437	15417		0.114	1092.7		56037		94689	0.629	0.629	294	189
MAHARASHTRA	1	1953							0.05	1205
MAHARASHTRA	2	1954								1284.5
MAHARASHTRA	3	1955								1428.5
MAHARASHTRA	4	1956	0.261				6757		0.02	1403								8
MAHARASHTRA	5	1957								1151.3
MAHARASHTRA	6	1958	0.496				45613	0.496		1382					0.11	0.11	2794	91
MAHARASHTRA	7	1959	3.285				2	3.285	0.03	1487.2					0.23	0.12	6093	71
MAHARASHTRA	8	1960								1125.8		18426
MAHARASHTRA	9	1961	0.283				9521	0.131	0.04	1431.8	39553718	17975			0.02	0.01	37	36
MAHARASHTRA	10	1962	0.424				2390	0.016	0.02	1236.4		18065			0.03	0.03	100	15
MAHARASHTRA	11	1963	1.51				13580			1277.2		18336			0.16	0.16	822	39
MAHARASHTRA	12	1964	0.09				1786		0.03	1163		18471			0.01	0.01	71	15
MAHARASHTRA	13	1965	0.05				5341			947.4		17390					121	15
MAHARASHTRA	14	1966								1026.2		17885
MAHARASHTRA	15	1967							0.35	1142.3		18381
MAHARASHTRA	16	1968	3.08				70495	0.5		979.3		19056			0.02	0.02	14000	60
MAHARASHTRA	17	1969	4.484				84912		0.96	1166		19147			0.09	0.09	21	76
MAHARASHTRA	18	1970	4.95				9359	1.484		1287.9		19372			0.14	0.14	1503	38
MAHARASHTRA	19	1971	0.027				50	0.005	0.06	970.8	50412235	19446					5
MAHARASHTRA	20	1972	0.096			9222	487			690.6		18036					17
MAHARASHTRA	21	1973	0.789			14729	1581	0.01	3.69	1197.4		19768			0.02	0.02	268	20
MAHARASHTRA	22	1974	0.401			234	318	0.21	0.15	1040.4		21153					30	106
MAHARASHTRA	23	1975	1.546			108	1727	0.081	0.01	1370.8		21722			0.05	0.04	217	47
MAHARASHTRA	24	1976	4.786			175	18371	1.91	0.05	1132.4		22415			0.04	0.04	7983	53
MAHARASHTRA	25	1977	0.036			403	194			1160.6		23726
MAHARASHTRA	26	1978	4.947			600	11255	0.628	1.98	1175.7		24790			0.09	0.09	346	51
MAHARASHTRA	27	1979	8.522			1296	62850	0.578	0.01	1146.3		24595			0.11	0.09	3065	51
MAHARASHTRA	28	1980	0.363			729	3576	0.005		1127.6		23681					202	29
MAHARASHTRA	29	1981	0.42			738	207	0.05		1208	62784171	23736			0.01	0.01	170	30
MAHARASHTRA	30	1982	3.276			1387	1179	1.24	1.83	940.9		24119					177	31
MAHARASHTRA	31	1983	106.802			5515	285540	32.619	0.71	1361.8		25079					20927	386
MAHARASHTRA	32	1984	2.578			1660	1750	0.619	0.08	915.5		24870			0.01	0.01	197	54
MAHARASHTRA	33	1985	8.586			2760	511	8.395		940.1		26305					18	89
MAHARASHTRA	34	1986	17.79			2187	32731	5.808	0.73	933.2		25921	140		0.04	0.04	4853	114
MAHARASHTRA	35	1987	0.84			1499	1036	0.01		983.6		27039					151	47
MAHARASHTRA	36	1988	3.67			7826	444	2.22		1350.7		29175	114		0.01	0.01	181	90
MAHARASHTRA	37	1989	135.96			8705	118764	85.68		1117.8		33196			0.33	0.33	14629	917
MAHARASHTRA	38	1990	68.63			12073	182508	18.36		1461.8		33873	113	63861	0.27	0.27	1510	280
MAHARASHTRA	39	1991	16.717			10951	4191	2.52	0.004	1009.5	78937187	33053			0.001	0.001	703	219
MAHARASHTRA	40	1992	31.633			10077	41000	17.814		1089.2		37312	155		0.045	0.044	1225	128
MAHARASHTRA	41	1993	10.903			11184	3865	7.82		1220.8		40381			0.017	0.014	155	73
MAHARASHTRA	42	1994	228.597			26559	145647	114.29	3.322	1267.9		40299	155	63842	0.062	0.032	4575	296
MAHARASHTRA	43	1995				33778	2566			1063.6		43819			0.003	0.003	68	28
MAHARASHTRA	44	1996				46920	2899			1093.3		44625	124	63842			38	198
MAHARASHTRA	45	1997				33942	35034		0.456	1156.1		46154			0.049	0.049	318	198
MAHARASHTRA	46	1998	0.567			42568	568	0.007	1.649	1314.8		47062	108	63842	0.002	0.002	9	7
MAHARASHTRA	47	1999	4.67			6246	2783		0.436	1166.5		50518			0.013	0.013	27	30
MAHARASHTRA	48	2000	14.09			12210	6820	8.6	0.03	1057.8		48060	118	61939	0.011	0.011	38	26
MAHARASHTRA	49	2001	1.65			16538	2145	0.05		1035.8	96878627	48864			0.008	0.008	152	27
MAHARASHTRA	50	2002	40.09			18557	19464	15.87	0.143	967.4		51475	158	61939	0.391	0.391	2683	20
MAHARASHTRA	51	2003	114.49			49701	5338	0.043	1.436	1037.4		54573			0.037	0.031	178	94
MAHARASHTRA	52	2004	0.001			41127				1052		58404	186	61939			6	4
MAHARASHTRA	53	2005				152497			2.5	1387.2		65843
MAHARASHTRA	54	2006				164122				1439.4		73792		61939
MAHARASHTRA	55	2007				78537				1257.2		81167
MAHARASHTRA	56	2008		19665	72952	109874				1052.8		81241	186	61939				94
MAHARASHTRA	57	2009		15316	90964	54857				1002.4		87819						38
MAHARASHTRA	58	2010		18239	103700	99168	9			1389		96465	186	61939			5	8
MAHARASHTRA	59	2011		18350	120782	199993				992.4	112374333	99597						106
MAHARASHTRA	60	2012		18151	137329	279292				1409.8		104008	186	61357
MAHARASHTRA	61	2013		20195	150708	458745			4.68	1001.6		109597
MAHARASHTRA	62	2014		18603	174459	624452			14.72	875.7		115058	222	61579
MAHARASHTRA	63	2015		21452	190157	448937			1	1272.8		122889
MAHARASHTRA	64	2016		24294	211495	305943	8164		1.56	1129.6		133686	304	61579	0.015	0.015	1036	145
MAHARASHTRA	65	2017		25276	242132	113309				1000.8		137808						148
MAHARASHTRA	66	2018		35039	262436	865424				1555.8		140783	320	61579			65	68
MAHARASHTRA	67	2019		36381	302036	1095848	48		5.537	1387.4		145626					824	450
MAHARASHTRA	68	2020		29675	308564	848848	48		0.371	1410.7		127550	324	61952			824	450
MANIPUR	1	1953								2287.5							1436
MANIPUR	2	1954								3945.1
MANIPUR	3	1955								4340.4
MANIPUR	4	1956	0.02				292		0.02	1601.3							1
MANIPUR	5	1957					3			3372.3
MANIPUR	6	1958					10			1374
MANIPUR	7	1959					2600		0.2	1929.9					0.01	0.01
MANIPUR	8	1960								1561.7		13009
MANIPUR	9	1961							0.16	1749.2	780037	12334
MANIPUR	10	1962	0.074				192	0.041		1563.4		11996			0.01	0.01	236
MANIPUR	11	1963	0.006				28		0.07	3649.7		12672
MANIPUR	12	1964	0.087				51		0.01	1225.8		12925			0.01	0.01
MANIPUR	13	1965					8		0.06	2070.6		13516
MANIPUR	14	1966	0.55				1056	0.55		2472		16473			0.08		1050
MANIPUR	15	1967								2253.7		15713
MANIPUR	16	1968							0.04	1757.8		17318
MANIPUR	17	1969					630		0.78	4651.9		16557			0.01	0.01	30
MANIPUR	18	1970	0.149				100	0.047	0.02	6105.7		14614			0.06
MANIPUR	19	1971	0.013				5			3863.8	1072753	14277			0.01
MANIPUR	20	1972				39				1097.2		14689
MANIPUR	21	1973	0.092			23	8		0.18	1846.2		17313
MANIPUR	22	1974	1.213			1	2123	0.223	0.01	2226.1		18512			0.01			6
MANIPUR	23	1975				1			0.02	2254.7		19111
MANIPUR	24	1976	6.09			4	4000	0.07	0.14	2775.1		18774			0.02	0.02	2	1
MANIPUR	25	1977	0.04			4		0.04		2296.7		20198
MANIPUR	26	1978				37			0.16	1883.5		19036
MANIPUR	27	1979				114			0.82	1230.5		18737
MANIPUR	28	1980	6.213			12	3688	1.733		3037.4		19242			0.08	0.05	43	7
MANIPUR	29	1981				71			0.01	1924.4	1420953	19820
MANIPUR	30	1982	3.43			2	1307	0.756	0.02	2016.1		19612			0.02	0.02
MANIPUR	31	1983	0.273			3		0.25	3.09	2733.7		20747
MANIPUR	32	1984	1.999			9	7	0.138	4.17	2246.9		21049			0.05	0.01
MANIPUR	33	1985	7.386			154	6601	2.85	0.008	1981.8		21660			0.02		360	5
MANIPUR	34	1986	51.811			241	13205	16.768	0.24	1841.1		21531			0.05	0.04	3210
MANIPUR	35	1987	34.85			18	7622	6.92	0.005	2110.3		22630			0.027	0.027	65	5
MANIPUR	36	1988	0.07			141	1043	0.07	0.04	2011.2		23133					2	1
MANIPUR	37	1989				567	52884		3.11	1971.6		22875			0.08	0.08	51	4
MANIPUR	38	1990	9.7			100	25	1.78		2252.9		23573		15154		0.045
MANIPUR	39	1991	11.43			76	35	2.08		2994.7	1837149	24960			0.07	0.054
MANIPUR	40	1992	12.49			100	77	1.74	0.111	1802.6		25566			0.07	0.054
MANIPUR	41	1993	11.89			100	63	1.74	0.046	2914.3		25476			0.086	0.047
MANIPUR	42	1994	9.7			100	25	1.78	0.398	573.3		24220		15154	0.073	0.034
MANIPUR	43	1995	11.43			256	35	2.08	0.007	1787.3		24471			0.07	0.045
MANIPUR	44	1996	12			54	40	3.75	0.002	1911.7		26240		15154	0.065	0.035
MANIPUR	45	1997	12.09			196	33	1.89	0.797	2053.3		28036			0.07	0.054
MANIPUR	46	1998	14.24			282	63	2.08	0.002	1855		27893		15154	0.086	0.047
MANIPUR	47	1999	10.9			668	30	3.25	0.008	2092.7		30926			0.05	0.028
MANIPUR	48	2000	9.7			39	25	1.78	0.025	1969.7		28353		17418	0.073	0.026
MANIPUR	49	2001	11.43			0	35	2.08	0.003	2013.1	2166788	29482			0.07	0.041
MANIPUR	50	2002	32.35			117	10087	12.3	0.028	1743.7		28732		17418	0.116	0.051	10	3
MANIPUR	51	2003	11.43			487	2	2.23	0.026	687.7		31227			0.07	0.054
MANIPUR	52	2004	9.9			707		3.25		1613.3		33266		17418	0.05	0.025
MANIPUR	53	2005	12			0	20	3.75		1585.4		34691			0.065	0.028
MANIPUR	54	2006	15.18			83	63	2.53				34528		17418	0.086	0.051
MANIPUR	55	2007	32.35			1509	10087	12.3		1435.7		35636			0.116	0.051
MANIPUR	56	2008	29			1199	1087	11.1	0.081			37417		17418	0.116	0.051
MANIPUR	57	2009	13.4			1078		5.65		992.5		39118			0.083	0.039
MANIPUR	58	2010	30.2			553	2087	12.3		2160.5		37148		17418	0.116	0.051
MANIPUR	59	2011	13.65	1653	4888	922		5.9		1647.8	2855794	39762			0.083	0.025
MANIPUR	60	2012		1255	5183	1393				1428.8		38954		17418
MANIPUR	61	2013		1265	5630	550				987.5		41442
MANIPUR	62	2014		1316	7128	1569				1329.1		44101		17418
MANIPUR	63	2015	474.69	1231	7243	2319	11607	396.64		1777.4		46389			0.045	0.045	29	16
MANIPUR	64	2016		1557	7912	2514			0.077	1780		47151		17418
MANIPUR	65	2017		1326	9026	4434.2	18989			1580.2		51211			0.089	0.089		21
MANIPUR	66	2018		1464	9545	6118	17846			928.6		48106		17418	0.005	0.005	400	9
MANIPUR	67	2019		1155	10435	8766			0.773	1196.9		49267
MANIPUR	68	2020		2343	12245	4484			0.773	913.6		44449		17418
MEGHALAYA	1	1953							0.02	4320.4
MEGHALAYA	2	1954								6139.2
MEGHALAYA	3	1955								4995.1
MEGHALAYA	4	1956								5380.7
MEGHALAYA	5	1957								3410
MEGHALAYA	6	1958								4586
MEGHALAYA	7	1959							0.03	3485.6
MEGHALAYA	8	1960								4647.3
MEGHALAYA	9	1961								2490.8
MEGHALAYA	10	1962							0.06	3544.5
MEGHALAYA	11	1963								4273.1
MEGHALAYA	12	1964							0.01	4706.3
MEGHALAYA	13	1965								4509.1
MEGHALAYA	14	1966							0.034	5857.2
MEGHALAYA	15	1967								3634.7
MEGHALAYA	16	1968							0.01	4274.6
MEGHALAYA	17	1969							0.01	4218
MEGHALAYA	18	1970							0.03	5413.5
MEGHALAYA	19	1971								4601	1011699
MEGHALAYA	20	1972				16				3256.7
MEGHALAYA	21	1973	0.365			20	82			5714.1					0.01	0.03	3
MEGHALAYA	22	1974	0.982			22	469	0.577	0.04	10367.4					0.02	0.01	12	2
MEGHALAYA	23	1975				10				4117.6
MEGHALAYA	24	1976	0.027			17			0.02	2916
MEGHALAYA	25	1977				12				4108.8
MEGHALAYA	26	1978				4				2966.3
MEGHALAYA	27	1979				56				6421.2
MEGHALAYA	28	1980	0.69			5		0.69	0.3	2889.2		21343
MEGHALAYA	29	1981				6				2816.4	1335819	21630
MEGHALAYA	30	1982				48				3581.4		21348
MEGHALAYA	31	1983	3.05			29	479	2.35		3290.4		21237					328	16
MEGHALAYA	32	1984	13.253			340	20	4.673	0.08	6606.4		21726					560	15
MEGHALAYA	33	1985	10			263	961	8.5	0.24	4488.7		22144					446	25
MEGHALAYA	34	1986				156			0.33	4940.6		21913					1479
MEGHALAYA	35	1987	2.73			29		0.38	0.139	5325		23286			0.095	0.095	4654
MEGHALAYA	36	1988	12.29			397	136	1.6	0.01	6120.1		22827			0.04	0.02	206	10
MEGHALAYA	37	1989				6			0.73	4550.6		25036
MEGHALAYA	38	1990				98			0.075	3825.5		27183		9496
MEGHALAYA	39	1991	2.21			298			0.065	5106.3	1774778	27664			0.003	0.003
MEGHALAYA	40	1992				201			0.065	3542.1		25358
MEGHALAYA	41	1993	8.651			400	135	2.146	0.07	4695		26523			0.008	0.008	2
MEGHALAYA	42	1994				200			0.075	3382.1		26705		9496
MEGHALAYA	43	1995				263	21		0.065	5440.8		28993			0.011	0.011		6
MEGHALAYA	44	1996				1132			0.05	3877.1		29253		9496				10
MEGHALAYA	45	1997				303			0.065	3818.2		30327
MEGHALAYA	46	1998	0.01			309			0.07	6552.7		32737		9496
MEGHALAYA	47	1999	0.043			323		0.043	0.037	6200.3		34385			0.003
MEGHALAYA	48	2000	7.679			394	2085	0.094	0.075	6258.8		35712		9496	0.011	0.01	3299
MEGHALAYA	49	2001	0.69			512	873		0.065	4241	2318822	37169			0.001			1
MEGHALAYA	50	2002	4.858			435	1415	4.125	0.06	4355.3		38042		9496	0.011	0.011
MEGHALAYA	51	2003	1.107			456	820	0.064	0.065	3321.3		39901			0.002	0.002	367	1
MEGHALAYA	52	2004	210.34			1095	3163	130.87	0.037	4767.9		40381		9496	0.029	0.029	4993	13
MEGHALAYA	53	2005	0.48			1129	79	0.48	0.05	3374.4		42479					15	1
MEGHALAYA	54	2006				1161			0.07	2454.7		44568		9496
MEGHALAYA	55	2007				1195			0.06	4702		44851
MEGHALAYA	56	2008		581	2643	1231			0.06	3114.3		49383		9496
MEGHALAYA	57	2009		507	3139	1273			0.066	2995.9		51277
MEGHALAYA	58	2010		616	3964	931			0.06	3119.7		54972		9496
MEGHALAYA	59	2011		906	4787	1478			0.066	3203.6	2966889	59795
MEGHALAYA	60	2012	7.716	950	4925	1669	21068	7.716		2448.4		60115		9496	0.005	0.005	8954	2
MEGHALAYA	61	2013		1118	5469	1935				3484.4		59729
MEGHALAYA	62	2014	1552.37	1119	6230	2844	10701	774.171		3870.8		57478		9496	0.016	0.016	8822	66
MEGHALAYA	63	2015		1111	6251	5684	50		0.427	2891.5		58284						1
MEGHALAYA	64	2016	62.529	1284	8240	2692	1412	29.322		4472.4		60752		9496	0.003	0.003		4
MEGHALAYA	65	2017	0.14	983	8286	2891.2	148			2540		62231						1
MEGHALAYA	66	2018	0.066	1417	10121	1652			0.127	3844.4		64716		9496
MEGHALAYA	67	2019	3.661	880	9340	4471		3.661		5649.1		67229
MEGHALAYA	68	2020		1734	11338	5641				3171.9		60522		9496
MIZORAM	1	1953								3168.3
MIZORAM	2	1954								2992.4
MIZORAM	3	1955								3029.8
MIZORAM	4	1956								3685.8
MIZORAM	5	1957								2297.3
MIZORAM	6	1958
MIZORAM	7	1959								2813
MIZORAM	8	1960
MIZORAM	9	1961								1998.1
MIZORAM	10	1962								2258.4
MIZORAM	11	1963
MIZORAM	12	1964
MIZORAM	13	1965
MIZORAM	14	1966
MIZORAM	15	1967
MIZORAM	16	1968
MIZORAM	17	1969
MIZORAM	18	1970
MIZORAM	19	1971
MIZORAM	20	1972
MIZORAM	21	1973							0.05
MIZORAM	22	1974	0.007						0.08
MIZORAM	23	1975
MIZORAM	24	1976	0.19				103		0.01
MIZORAM	25	1977
MIZORAM	26	1978
MIZORAM	27	1979
MIZORAM	28	1980
MIZORAM	29	1981									493757
MIZORAM	30	1982
MIZORAM	31	1983							4.77
MIZORAM	32	1984							0.12
MIZORAM	33	1985				84			0.24
MIZORAM	34	1986				15			0.05	2485
MIZORAM	35	1987				143			0.07	2500.7
MIZORAM	36	1988				241			0.03	2689.2
MIZORAM	37	1989				161	1500			2501.5								10
MIZORAM	38	1990	1.53			147				2621				15935
MIZORAM	39	1991				158			0.1	2640.5	689756
MIZORAM	40	1992				100				2330.9
MIZORAM	41	1993	14.001			622	2321	4.69	0.078	2677.3					0.541	0.003		16
MIZORAM	42	1994				88				1866.3				15935
MIZORAM	43	1995				786			0.026	2482.4
MIZORAM	44	1996				101				2499.5				15935
MIZORAM	45	1997	19.3			133	1634			2644.2					0.002	0.002
MIZORAM	46	1998				135				2640.7				15935
MIZORAM	47	1999				790				2535.9		31184
MIZORAM	48	2000				297			0.069	2834.3		31548		15935
MIZORAM	49	2001				108			0.012	2406.4	888573	32705
MIZORAM	50	2002				439			0.111	2627		34951		16717
MIZORAM	51	2003				338			0.09	2499.5		35190
MIZORAM	52	2004				1158			0.155	2640.8		35852		16717
MIZORAM	53	2005				370	57147		0.01	2075.4		37544				0.039	3451	172
MIZORAM	54	2006				1366						38245		16717
MIZORAM	55	2007				1578				3095.2		41384
MIZORAM	56	2008		450	2206	5679			0.002	1912.1		46405		16717
MIZORAM	57	2009		597	2637	740				2086.3		50444
MIZORAM	58	2010		650	3226	741				2738.7		58255		16717
MIZORAM	59	2011		627	3541	760				2142.7	1097206	57654
MIZORAM	60	2012		638	4423	1528			0.109	1848.8		60261		16717
MIZORAM	61	2013		584	4822	1524				2029.9		67594
MIZORAM	62	2014		927	5624	2608			0.341	2310.8		85056		5641
MIZORAM	63	2015	0.636	712	5567	2053	4	0.05		2233.5		91845			0.189	0.189
MIZORAM	64	2016	1.79	910	6271	1023		1.79	0.124	3865.8		99089		5641
MIZORAM	65	2017	104.02	1996	6901	1395.5	5437	72.18		2552.6		117272			0.046	0.046	9	11
MIZORAM	66	2018		1865	7460	1054	987			2178.5		119022		5641			3	11
MIZORAM	67	2019		1325	9291	3490			0.001	1665.2		130741
MIZORAM	68	2020	0.045	1124	8427	3728	1	0.007		1653.1		116229		7479	0.12	0.12
NAGALAND	1	1953								2223
NAGALAND	2	1954								2426.1
NAGALAND	3	1955								2273
NAGALAND	4	1956								2053.7
NAGALAND	5	1957								1971.5
NAGALAND	6	1958								1772.8
NAGALAND	7	1959								1880.6
NAGALAND	8	1960
NAGALAND	9	1961									369200
NAGALAND	10	1962
NAGALAND	11	1963								1566.8
NAGALAND	12	1964								2166.7
NAGALAND	13	1965
NAGALAND	14	1966
NAGALAND	15	1967
NAGALAND	16	1968
NAGALAND	17	1969
NAGALAND	18	1970
NAGALAND	19	1971								1955.7	516449
NAGALAND	20	1972				21
NAGALAND	21	1973	0.031			29				1555.2
NAGALAND	22	1974				30				2229.1
NAGALAND	23	1975				42				1980
NAGALAND	24	1976				51			0.053	2301.5
NAGALAND	25	1977				20				1833.8
NAGALAND	26	1978				25				997
NAGALAND	27	1979				37
NAGALAND	28	1980				33				1653.6		14380
NAGALAND	29	1981				27				1729.1	774930	16668
NAGALAND	30	1982				0				1300.9		18169
NAGALAND	31	1983				0				1534		17906
NAGALAND	32	1984	2.61			77		2.61				17760
NAGALAND	33	1985	3.954			25		3.344		1224.6		17467			0.008	0.004
NAGALAND	34	1986	0.823			50	1177			1125.7		18677
NAGALAND	35	1987				200						20148
NAGALAND	36	1988				10						20950
NAGALAND	37	1989				52				1734.9		20988
NAGALAND	38	1990				100			0.018	2101.7		20876		8625
NAGALAND	39	1991				100				2253.5	1209546	21198
NAGALAND	40	1992				100				2483.7		23657
NAGALAND	41	1993	19.55			100		11.39	0.003	2347.9		22175			0.009	0.009
NAGALAND	42	1994				100				1917.4		22856		8629
NAGALAND	43	1995				160				1949.9		23431
NAGALAND	44	1996				171				1481.9		23998		8629
NAGALAND	45	1997				189			0.002	1398.5		24986
NAGALAND	46	1998				197				1498		22148		8629
NAGALAND	47	1999				214				1782.2		21192
NAGALAND	48	2000				196				1631.8		23583		8629
NAGALAND	49	2001				205				1532	1990036	24992
NAGALAND	50	2002				356				1536.6		26153		8629
NAGALAND	51	2003				-23				1709.8		26017
NAGALAND	52	2004				85				1711.5		34579		9222
NAGALAND	53	2005				462	47045		0.01	1568.6		37568					1477	133
NAGALAND	54	2006				564				1362.5		39842		9222
NAGALAND	55	2007				585				1769		42391
NAGALAND	56	2008				821				1540.9		44348		9222
NAGALAND	57	2009				429				1225.9		46108
NAGALAND	58	2010				1095				1771.8		49972		9222
NAGALAND	59	2011				11				1170	1978502	53010
NAGALAND	60	2012	31.6			1067	849	1.5		1350.9		55482		9222			2560
NAGALAND	61	2013	33.41	840	5759	4222	982	1.8		1333.3		58619					2680
NAGALAND	62	2014		700	6360	2835	847			1308.3		60372		9222	0.004	0.004	2860
NAGALAND	63	2015		511	5619	1053				1364.9		60663
NAGALAND	64	2016		5773	8473	3679				1722		64259		8623
NAGALAND	65	2017	551.59	6405	9327	3714.7	4200	524.09	0.13	1581.3		66813			0.568	0.568	2515	29
NAGALAND	66	2018		1416	10765	20784	5209			1593		70218		8623	0.002	0.002	794	13
NAGALAND	67	2019		1128	12594	20623				1372.7		73361
NAGALAND	68	2020		9715	11336	4822				1153.1		68272		8623
ODISHA	1	1953								1437.7
ODISHA	2	1954								1208
ODISHA	3	1955	10.39				129591	0.75		1597					0.66	0.41	4641	79
ODISHA	4	1956	2.24				3187			1885.4					0.33	0.09	1192
ODISHA	5	1957								1277.5
ODISHA	6	1958	0.11				393			1624					0.03	0.02
ODISHA	7	1959	3.46				44872			1495.9					1.2	0.2	3056	93
ODISHA	8	1960	33.71				100000	3.71		1593					1.4	0.59	2670	45
ODISHA	9	1961	0.017				43715	0.017		1945.3	17548846				1.18	0.51	109	19
ODISHA	10	1962	0.012				45			1346.5							95
ODISHA	11	1963	1.087				4811	0.027		1562					0.12	0.09	349	3
ODISHA	12	1964	2.39				763	0.37		1354.7					0.16	0.16	465	11
ODISHA	13	1965	0.024				537	0.01		1174.7					0.08	0.03	4
ODISHA	14	1966					33			1286.8					0.01	0.01
ODISHA	15	1967	12.25				3930	2.39		1427.5					0.76	0.27	2873	40
ODISHA	16	1968	13.91				113707	5.18		1464.1					0.99	0.37	29509	126
ODISHA	17	1969	15.4				50113	3.85		1283.2					0.65	0.28	1172	25
ODISHA	18	1970	13.36				15554	0.9		1410.3		20257			0.32	0.32	51	8
ODISHA	19	1971	31.71				95043	10.84		1604.3	21944615	18090			0.61	0.47	265	26
ODISHA	20	1972	46.9			1461	419171	12.76		1324.9		19573			1.2	1.2	24584	140
ODISHA	21	1973	51.4			1250	156839	12.25	0.01	1573.5		20462			1.34	0.72	7499	84
ODISHA	22	1974	2.905			385	14734	2.69		987		17370			0.19	0.12	27	7
ODISHA	23	1975	47			388	144153	19.27		1392		20123			0.51	0.42	4996	77
ODISHA	24	1976	0.398			369	1375	0.34		1178.8		18429					153	3
ODISHA	25	1977	19.22			409	18674	11.13		1477.9		21320			0.31	0.19	781	44
ODISHA	26	1978	44.89			402	27431	32.54		1439		22326			0.41	0.33	272	21
ODISHA	27	1979	5.228			871	1939	4.64		995.9		18274			0.3	0.18	85	16
ODISHA	28	1980	117.16			1057	90000	60.33		1462.9		20196			0.36	0.36	8280	73
ODISHA	29	1981	1.194			1480	1720	1.13		1295.7	26370271	19834			0.09	0.04		15
ODISHA	30	1982	331.45			17108	800000	331.45		1258.5		18317			1.2	1.2	39692	131
ODISHA	31	1983	11.47			1798	5581	7.98		1432		21629			0.22	0.09	438	16
ODISHA	32	1984	161.59			3024	23499	128.83		1377.6		20238			0.7	0.42	465	28
ODISHA	33	1985	223.07			3066	151439	142.23	0.032	1607.3		22168			0.91	0.63	6947	95
ODISHA	34	1986	107.32			2775	148192	85	0.008	1560		22071	199		1.24	0.79	819	29
ODISHA	35	1987				1450				1097.6		20995
ODISHA	36	1988	35.96			1806	24087	32.84		1306.9		24947	192		0.14	0.1	353	9
ODISHA	37	1989				4598				1299.7		26117			0.009	0.009		1
ODISHA	38	1990				4744	287369			1905		21269	195	59555	0.78	0.48	29692	120
ODISHA	39	1991	347.535			4919	108084	251.588		1474.3	31659736	23525			1.095	0.54	1569	54
ODISHA	40	1992	235.38			4691	166000	185		1324.9		22699	195		0.062	0.037	1397	43
ODISHA	41	1993	7.645			7742		7.645	0.075	1448		23834			0.175	0.175
ODISHA	42	1994				3906	10738			1839.3		24602	195	57184	0.465	0.465	10	88
ODISHA	43	1995				7946				1744.2		25333
ODISHA	44	1996				7528	684			1094.2		23235	211	57184	0.033	0.02	1
ODISHA	45	1997	336.107			8991	50408	288.5		1496.6		26199			0.775	0.444	61	34
ODISHA	46	1998				4558				1357.1		26633	215	57184
ODISHA	47	1999	327.589			82764	7488	53.992		1484.3		27895			0.15	0.15		10
ODISHA	48	2000				14365				1066		26809	219	58135
ODISHA	49	2001	1442.98			26839	212296	1319.88		1672.5	36804660	28092			0.9	0.9	18149	99
ODISHA	50	2002				20669				1102.8		27574	203	58136
ODISHA	51	2003	1510.66			34581	185483	1193.72		1648.2		31251			0.478	0.891	1994	93
ODISHA	52	2004	74.62			30365	2097	66.19		1290.4		34785	217	58136		0.037		10
ODISHA	53	2005	243.35			39655	18099	243.35	0.176	1503.4		35857			0.23	0.094	32	10
ODISHA	54	2006	2042.53			45775	130460	2042.53		1716.9		39798		58136	0.465	0.249	1656	105
ODISHA	55	2007	1226.28			24555	104712	1226.28		1633.8		42647				0.319	21674	91
ODISHA	56	2008	3158.41	3948	21365	53248	258155	2219.38		1539		45255	221	58136	1.722	0.438	51840	110
ODISHA	57	2009	483.02	3613	24990	23534	13547	483.02		1330.3		45023			0.141	0.002		59
ODISHA	58	2010	327.56	4242	29165	60346	5402	320		1291.9		47236	222	58136		0.034	1454	14
ODISHA	59	2011	2874.41	4444	34550	170979	178481	2874.41		1430.2	41974218	48387				0.517	1487	87
ODISHA	60	2012	284.815	6331	37070	45991	13428	217.52		1632.4		50769	213	58136	0.021	0.001	4	3
ODISHA	61	2013	0.216	8263	45790	144856	5857		0.075	1536.9		54209			0.046	0.046	34	24
ODISHA	62	2014		11199	50486	116275	49104			1210.1		54361	231	58136	3.97	3.97	187	61
ODISHA	63	2015		17158	58417	139660	573			1253.5		57806			0.046	0.046		3
ODISHA	64	2016	31.295	18570	64192	198766	9	31.245		1344.5		66417	243	61204	0.009			3
ODISHA	65	2017	334.315	21357	71091	103041	5610	334.315	0.667	1630		71032			0.658	0.021	1316	3
ODISHA	66	2018	299.84	23684	85222	127701	43360	246.84	0.261	1593.9		75421	251	61204	0.033	0.026	164	21
ODISHA	67	2019	454.82	20584	101193	429025	25821	369.52		1635.9		76439			0.499	0.038	697	13
ODISHA	68	2020	1509.33	18391	95496	265330	78137	858.12		1420.8		73325	259	61204	0.314	0.314	26	38
PUNJAB	1	1953	0.03				181			611.5							6	3
PUNJAB	2	1954	0.21				983			633.2					0.01	0.01	48
PUNJAB	3	1955	31.06				627100		2	973.9					0.92	0.92	56100	477
PUNJAB	4	1956	0.98				8014		0.9	750.4					0.06	0.06	567	8
PUNJAB	5	1957	1.64				5100			710.5					0.08	0.08	108	288
PUNJAB	6	1958	20.33				94500		0.2	828					0.99	0.43	810	50
PUNJAB	7	1959	1.79				3074		1.01	699.8					0.16	0.06	2	4
PUNJAB	8	1960	12.29				42100		2.07	606.9					0.46	0.37	311	19
PUNJAB	9	1961	4.776				19394	0.006	1.41	690.1	20306812				0.21	0.2	47	14
PUNJAB	10	1962	31.07				262411	0.08		769.3					1.73	0.97	2159	98
PUNJAB	11	1963	0.606				2120	0.006	0.53	476.2					0.04	0.02	9	7
PUNJAB	12	1964	16.12				26460	0.5		708.8					0.85	0.33	526	40
PUNJAB	13	1965	0.03				8	0.01	0.31	423.2		19097					1	1
PUNJAB	14	1966	9.36				52030	0.2		638.2		20110			0.25	0.18	424	22
PUNJAB	15	1967	2.765				687	0.055	1.97	680.4		22183			0.03	0.04	13	1
PUNJAB	16	1968	6.324				3921	0.004	2.92	536.2		22955			0.07	0.06	2	7
PUNJAB	17	1969	1.09				1253		2.37	494.8		23967			0.04	0.02	157	19
PUNJAB	18	1970	0.35				1811		2.32	650.6		23919			0.01	0.01	5	1
PUNJAB	19	1971	5.218				18231	0.008	2.68	748	13551060	24232			0.11	0.06	156	20
PUNJAB	20	1972	0.59			33	587		7.34	470.9		24545			0.04	0.01	6	5
PUNJAB	21	1973	8.057			120	30500	0.027	4.83	743.1		24746			0.17	0.08	251	36
PUNJAB	22	1974	0.04			30	1000		1.46	356.2		25037					3	2
PUNJAB	23	1975	10.06			175	52228	0.46	3.14	705.9		26646			0.1	0.05	513	35
PUNJAB	24	1976	49.58			1254	282883	3.39	0.05	794.7		27809			0.36	0.22	1803	129
PUNJAB	25	1977	0.84			311	782	0.09	1.91	712.6		29508			0.01	0.01	95	11
PUNJAB	26	1978	24.97			975	36974	0.4	2.85	720.6		31028			0.15	0.11	148	17
PUNJAB	27	1979	0.44			376			1.56	464		30514
PUNJAB	28	1980	5.09			731	19244	0.02	2.64	661.7		30266			0.05	0.05	113	47
PUNJAB	29	1981	2.62			618	8186	0.11	0.15	503.7	16788915	32539			0.02	0.02	43	6
PUNJAB	30	1982	0.007			229	16		5.4	571.3		32887						1
PUNJAB	31	1983	8.35			1454	16953	0.21	1.09	751.1		32873			0.04	0.04	27	13
PUNJAB	32	1984	1.14			487	15712		3.91	710.5		34786					1
PUNJAB	33	1985	237.65			8932	302204	55.19	6.88	752.9		36771			0.86	0.14	2586	152
PUNJAB	34	1986	71.77			2553	9683	63.82	8.9	611.9		37370			0.05	0.05	14	7
PUNJAB	35	1987				16742				409.6		38600
PUNJAB	36	1988	1270.95			18396	552003	457.62	1.96	1222.6		39911			2.79	2.79	66335	699
PUNJAB	37	1989				3379			0.63	480.3		42212
PUNJAB	38	1990	40.32			2983	10795	34.64	9.8	754.7		42211		2842	0.004	0.004	258	7
PUNJAB	39	1991				2899			7.479	475.9	20281969	43297
PUNJAB	40	1992				2896			4.5	478.2		44492			0.024	0.024		3
PUNJAB	41	1993	825.21			5069	147608	477		583.1		45568			0.788	0.201	8586	359
PUNJAB	42	1994				3249	958		5.171	580.9		45835		2901	0.062	0.062	38	41
PUNJAB	43	1995	479.85			15194	144652	187.47		869.1		46639			0.28	0.276	1301	157
PUNJAB	44	1996				1534	26		0.31	589.7		49136		2901			1	13
PUNJAB	45	1997				4222	10685		5.282	690.1		49522			0.086	0.086	75	22
PUNJAB	46	1998	9.446			3115	529	0.025		588.6		51391		2901	1.662	1.662	5	13
PUNJAB	47	1999	2.611			23			1.773	364.4		53097			0.664	0.664		4
PUNJAB	48	2000	10.244			7859	86	0.025		405.3		53834		3059	1.492	1.492	7	9
PUNJAB	49	2001	5.789			22617	10	0.002	9.677	479.3	24358999	53846			1.759	1.759	1	7
PUNJAB	50	2002	3.01			1094	6			301.8		53770		3084	0.074	0.074	1
PUNJAB	51	2003				13530			7.893	451.7		56089
PUNJAB	52	2004				29123	771		0.31	366.4		57810		3084			6	13
PUNJAB	53	2005				7301			2.595	566.7		59543
PUNJAB	54	2006				14982			6.739	569.6		64767		3084
PUNJAB	55	2007				24903			4.814	527.2		69098
PUNJAB	56	2008		2853	23869	33074	13161		6.017	691.3		71605		3058		0.207	90	38
PUNJAB	57	2009		2079	25591	19156	72		0.661	371.3		74797				0.005		8
PUNJAB	58	2010	268.475	2323	32035	21942	2040	133.323	0.089			78183		3084	0.016	0.018	108	38
PUNJAB	59	2011	97.223	1664	32145	36524	2538	31.19	5.976	338.9	27743338	85577				0.197	28901	38
PUNJAB	60	2012	0.131	2064	36464	36985	149		0.062	586.6		88915		3084	0.003	0.003	3034	8
PUNJAB	61	2013	331.97	2192	37685	32091	36258	169	0.39	382.7		93238			0.164	0.11	954	44
PUNJAB	62	2014	120.3	3164	42832	27513	36445	49	4.019	512.6		95807		3084	0.043	0.043	127	44
PUNJAB	63	2015	164.54	3030	48426	52304	462	98	0.012	444		100141			0.037	0.037	23	11
PUNJAB	64	2016	1.66	4412	52018	66901	20	0.495	0.015	497.5		105849		3084	0.001	0.001		13
PUNJAB	65	2017	18.64	2501	56968	28380.4	130		0.697	629		110858			0.006	0.006	6	5
PUNJAB	66	2018	124.52	2577	69284	44285	1477		0.624	653.2		115592		3084	0.057	0.057	29	26
PUNJAB	67	2019		2457	69501	50894	2618		1.1	585.5		118487			0.152	0.152	615	20
PUNJAB	68	2020		4559	81484	62005	2570		3.89	534.4		113025		3084	0.152	0.152	615	20
RAJASTHAN	1	1953								431.6
RAJASTHAN	2	1954								427.1
RAJASTHAN	3	1955								584.6
RAJASTHAN	4	1956	0.15				5400			614.2							1405	15
RAJASTHAN	5	1957								440.9
RAJASTHAN	6	1958	1.11				20609		2.18	470.1					0.03	0.03	13
RAJASTHAN	7	1959							0.13	528
RAJASTHAN	8	1960	1.215				1933	0.035	1.38	377.8		16070			0.05	0.02		1
RAJASTHAN	9	1961	0.01					0.01	0.89	607.1	20155602	17484			0.03	0.03		1
RAJASTHAN	10	1962	0.11				334		4.3	407.6		16523			0.02
RAJASTHAN	11	1963	0.48						0.11	348		14995			0.03
RAJASTHAN	12	1964	0.578				1020		1.74	472.4		16805			0.07	0.02		3
RAJASTHAN	13	1965					10			303.6		14825			0.01		3
RAJASTHAN	14	1966							1.19	349.5		15221			0.02
RAJASTHAN	15	1967	7.44				11453	1.07	0.16	517.6		17881			0.04	0.05		16
RAJASTHAN	16	1968	3				200	3	0.29	301.7		14089			0.53			22
RAJASTHAN	17	1969	9.832				23624	5.66	0.39	340.7		15334			0.24	0.24	1103	28
RAJASTHAN	18	1970							0.01	513.4		20144
RAJASTHAN	19	1971	3.39				29183	2.6	0.27	483.3	25765806	17112			0.01		1610	21
RAJASTHAN	20	1972	10.87			2003	67765	4.6	0.02	302.7		16090			0.34	0.11	7420	29
RAJASTHAN	21	1973	101.11			5484	126361	11.11	0.28	662.4		17545			1.68	0.83	145559	287
RAJASTHAN	22	1974	2.722			1019	9014	2.2		358.4		15348			0.06	0.01	304	4
RAJASTHAN	23	1975	21.224			1019	23589	15.95	0.38	703.8		18225			0.07	0.07	6340	48
RAJASTHAN	24	1976	19.79			1019	13215	17	1.62	592		18906			0.25	0.09	540	9
RAJASTHAN	25	1977	75.24			1019	102764	12.07	0.22	603.9		19154			3.26	3.09	1061	105
RAJASTHAN	26	1978	52.27			409	211004	8.37	0.37	529.2		19525			1.78	1.78	903	109
RAJASTHAN	27	1979	100.57			2328	93620	29.94		396.8		16245			0.57	0.18	113842	478
RAJASTHAN	28	1980	0.28			774	798	0.23	0.09	370.9		16569					27	1
RAJASTHAN	29	1981	274.55			4078	72829	246.31	0.05	408.5	34261862	17434			0.39	0.25	33430	143
RAJASTHAN	30	1982	11.39			2079	14671	6.48		462.6		17304			0.05	0.05	1318	19
RAJASTHAN	31	1983	32.16			774	21439	26.97	0.27	611.6		20685			0.02	0.02	482	37
RAJASTHAN	32	1984	47.23			1172	357	16.8	0.02	356.9		18699			0.5	0.14	70	3
RAJASTHAN	33	1985	9.97			1634	2269	7.47	1.72	363.8		18144			0.12	0.1	1200	8
RAJASTHAN	34	1986	71.76			1676	10059	30.81	0.16	371.2		19370			0.54	0.23	4795	40
RAJASTHAN	35	1987	4.81			9346	4016	4.01		269.3		17563			0.09	0.08	3872	3
RAJASTHAN	36	1988	29.13			5759	2420	19.49	4.3	435.9		24297			0.01	0.01		9
RAJASTHAN	37	1989				1675				360.1		23267
RAJASTHAN	38	1990	99.58			12400	51682	78.651	0.1	588.7		26343		31559	1.799	0.083	36571	165
RAJASTHAN	39	1991				12400				351.4	44005990	23805
RAJASTHAN	40	1992	37.62			12400	18446	37.62		555		26787					11446	49
RAJASTHAN	41	1993				12400	27838		3.485	424.9		23907					139	24
RAJASTHAN	42	1994	40.105			12400	12178	26.457	0.029	597		27587		31700	0.267	0.176	1193	48
RAJASTHAN	43	1995	704.28			17246	132173	198.3	2.656	537.3		27906			0.591	0.591	1505	122
RAJASTHAN	44	1996				20223	119241			533.2		30404		31700	1.088	0.21	6438	138
RAJASTHAN	45	1997	24.856			19202	10196	22.375		592.2		33261					94	64
RAJASTHAN	46	1998	2314.69			20132	19925	2100.51		465.5		33853		31700	0.991	0.001	10032	21
RAJASTHAN	47	1999	6.73			23256	12953	1.71		349.2		33070			0.031	0.02	23858	18
RAJASTHAN	48	2000	18.14			52672	42376	0.5		304.5		31180		32494	0.007	0.004	8884	6
RAJASTHAN	49	2001	185.32			32096	11379	35.41		402	56507188	33834			0.002	0.001	1757	14
RAJASTHAN	50	2002	3.02			46532	575			175.6		29270		32488				1
RAJASTHAN	51	2003	459.341			95461	7358	30.8		479.6		37829			0.073		64	29
RAJASTHAN	51	2004				47065	19991			377.8		36200		32488		0.842	334	22
RAJASTHAN	51	2005				42287	12690			393.2		37914				0.034	434	78
RAJASTHAN	54	2006				72492	269332			537.6		41614		32639		0.166	230220	181
RAJASTHAN	55	2007				39160	14734			425.1		42745				0.022	5136	65
RAJASTHAN	56	2008		5540	27343	50187	3834		0.195	466.2		45542		32639		0.001	18	68
RAJASTHAN	57	2009	0.146	5332	38734	63099	221			272.9		47389				0.001	3509	48
RAJASTHAN	58	2010		5722	42996	31111	549		0.4	569		53625		32639			84	52
RAJASTHAN	59	2011		7462	50746	93965				485.4	68548437	57192
RAJASTHAN	60	2012	486.451	10846	60599	78105	12881	40.661		586.6		58441		32737	0.416	0.292	152	59
RAJASTHAN	61	2013	87.02	14005	72882	70821	13108	60.86	0.009	470.9		61053			0.04	0.04	157	14
RAJASTHAN	62	2014		16276	92304	74135			0.4	543.6		64496		32737
RAJASTHAN	63	2015	1405.03	22093	104718	248775	70290	234.445	0.032	574.4		68565			1.559	0.464	3607	54
RAJASTHAN	64	2016	1199.11	17317	125045	215554	14494	164.514		493.3		71324		32737	0.884	0.796	635	129
RAJASTHAN	65	2017	1876.86	21287	143414	152513	57290	513.186		400.9		73530			1.087	0.739	5536	101
RAJASTHAN	66	2018	31.728	20937	164704	205400	2159	27.368		665.1		73975		32737	0.002	0.002	341	26
RAJASTHAN	67	2019	8820.91	15869	173607	260947	28415		0.079	511		76840			2.39	2.39	314	126
RAJASTHAN	68	2020	191.17	16037	177215	283621	2507	144.49	0.079	587		73447		32863	0.043	0.04	97	34
SIKKIM	1	1953
SIKKIM	2	1954
SIKKIM	3	1955
SIKKIM	4	1956
SIKKIM	5	1957
SIKKIM	6	1958							0.28
SIKKIM	7	1959
SIKKIM	8	1960
SIKKIM	9	1961									162189
SIKKIM	10	1962
SIKKIM	11	1963
SIKKIM	12	1964
SIKKIM	13	1965							0.03
SIKKIM	14	1966
SIKKIM	15	1967							0.07
SIKKIM	16	1968							0.5
SIKKIM	17	1969							0.36
SIKKIM	18	1970
SIKKIM	19	1971							0.14	2558
SIKKIM	20	1972							3.03	2378.4
SIKKIM	21	1973							0.5	2415.9
SIKKIM	22	1974							0.1	2734.1
SIKKIM	23	1975				75			0.56	2621.3
SIKKIM	24	1976				0			0.4	2553.6
SIKKIM	25	1977				0			7.99	3014.7
SIKKIM	26	1978	0.274			1	2	0.025	1.88	2840.8							16	2
SIKKIM	27	1979				2			1.12	2609
SIKKIM	28	1980				1				4014.7
SIKKIM	29	1981				118			0.79	2849.5	316385
SIKKIM	30	1982				37			0.05
SIKKIM	31	1983	27.878			161	284	19.571	0.5						0.02	0.02	3260	107
SIKKIM	32	1984	11.24			341	224	3.581	0.87	2452.2					0.02	0.01	1050	2
SIKKIM	33	1985	18.546			287	135	17.5	0.45						0.01	0.01	24	1
SIKKIM	34	1986	3.51			300	9746	2.41	0.48									3
SIKKIM	35	1987	13.57			356		12.94	0.204
SIKKIM	36	1988	28.42			630	67	28.15		2405.9							35	2
SIKKIM	37	1989				73				2290.6
SIKKIM	38	1990	12.14			83	4000	8.9	2.333	3019.2				2650				37
SIKKIM	39	1991				301				2828.1	406457
SIKKIM	40	1992				287				2541.4
SIKKIM	41	1993				309				2372.8		37214
SIKKIM	42	1994				303			4.423	2446.9		36660		2650
SIKKIM	43	1995				601			3.027	3029.1		39076
SIKKIM	44	1996				480	20		1.273	2817.8		40511		2650			6
SIKKIM	45	1997				1758	3000			2804.1		42249						57
SIKKIM	46	1998	0.75			533		0.75	0.908	3183.8		43913		2650
SIKKIM	47	1999	1.12			1319		1.12	0.062	2678.5		43733
SIKKIM	48	2000	22.51			474	16	18.39	0.363	2504.8		44951		5765	1.17	0.6	60	8
SIKKIM	49	2001	0.21			684		0.21	0.076	2372.5	540851	46851
SIKKIM	50	2002	1.66			757		1.66	0.003	2496.2		50119		5841
SIKKIM	51	2003	5.35			1095		5.35	0.186	2838.1		53332
SIKKIM	52	2004				1840				1650.5		57178		5841
SIKKIM	53	2005				1534				2041.6		62144
SIKKIM	54	2006				983				2270.2		64897		5841
SIKKIM	55	2007				3449				2003.4		67959
SIKKIM	56	2008		622	2280	2761			0.006	2247.5		75825		5841
SIKKIM	57	2009		643	2696	1990				2176.6		130197						1
SIKKIM	58	2010		457	2887	1238	36			2527		141684		5841
SIKKIM	59	2011		629	3311	23629				3006.9	610577	158667
SIKKIM	60	2012	586.27	853	3037	2620	2780	580.71	2.424	2567.6		160553		5841	0.001	0.001	305	41
SIKKIM	61	2013		899	3463	10322	34		0.229	2627		168897					106	16
SIKKIM	62	2014		1005	3566	3081				2949.1		180675		5841
SIKKIM	63	2015		669	3603	3192			6.257	2756.6		195066			0.6	0.6	303
SIKKIM	64	2016		758	3668	3396	6		4.381	2873.7		207355		5841
SIKKIM	65	2017	245.44	1539	4084	3632.4	810	231.17	3.586	3105.2		232483			0.002	0.001	110	10
SIKKIM	66	2018		1322	5091	9337			0.017	2740		240743		5841
SIKKIM	67	2019		729	6059	4114			13.8	3350.1		248691
SIKKIM	68	2020	348.998	1534	6247	14171	1432	339.86	0.48	3043.3		237212		5841	0.03	0.01	21149	18
TAMILNADU	1	1953								968
TAMILNADU	2	1954								1016.2
TAMILNADU	3	1955								1060.6
TAMILNADU	4	1956	0.01				281			989.7							3	15
TAMILNADU	5	1957					2791			866.9					0.03		222	4
TAMILNADU	6	1958								852.5
TAMILNADU	7	1959	0.025				16000	0.025		894.3					0.01	0.01		1
TAMILNADU	8	1960					11300			1013.9		18551						21
TAMILNADU	9	1961	1.181					0.515		910.7	33686953	18051			0.45	0.01	48	21
TAMILNADU	10	1962					193			941.6		18163					1	1
TAMILNADU	11	1963	1.742				17785	1.395		1072.8		18107			0.06	0.01	34	14
TAMILNADU	12	1964	1.192				10837	1.005		910.6		18385			0.04	0.01	1149	16
TAMILNADU	13	1965								926.9		17607			0.01	0.01
TAMILNADU	14	1966	0.73				3761	0.73		1166.9		17829						2
TAMILNADU	15	1967								899.1		18274
TAMILNADU	16	1968								789.3		18274
TAMILNADU	17	1969								960.6		18607
TAMILNADU	18	1970	0.094				28931	0.028		940.5		19329			0.01			5
TAMILNADU	19	1971								1046.5	41199168	19928
TAMILNADU	20	1972	27.419			697	201673	20.049		1093		19595			0.12	0.12	3279	82
TAMILNADU	21	1973	26.733			885	170	17.832		857.8		20061			0.33	0.33	3165	85
TAMILNADU	22	1974				2099				652.7		17100
TAMILNADU	23	1975				1534				921.9		19895
TAMILNADU	24	1976	4.733			160	96284	3.154		857.4		20161			0.33	0.33	183	136
TAMILNADU	25	1977	152.37			1025	63065	71.35		1245.4		21758			0.01	0.01	22652	586
TAMILNADU	26	1978	0.006			152	335			996.1		22257					74	125
TAMILNADU	27	1979	79.377			865	160829	63.186		1102.5		22223			0.04	0.04	3664	209
TAMILNADU	28	1980	1.643			860	2049	1.615		709		19415			0.024	0.024	3	10
TAMILNADU	29	1981	0.011			1071	190			1044.4	48408077	21254					24	1
TAMILNADU	30	1982	0.134			692	2353			678.5		19785
TAMILNADU	31	1983	215.976			4268	711647	87.549	0.1	1006.6		20503			0.22	0.22	7373	125
TAMILNADU	32	1984	169.935			3277	284450	99.16	0.05	1022.4		22789					8191	156
TAMILNADU	33	1985	161.282			6212	495204	92.575	0.03	1061.2		23305				0.18	15492	245
TAMILNADU	34	1986	0.169			1500	625	0.115	0.07	952.6		22743	23		0.004	0.004	14	24
TAMILNADU	35	1987	0.033			875	135	0.033		966.7		23811					6	8
TAMILNADU	36	1988				875				837.6		25756	47
TAMILNADU	37	1989				1550				858.2		27138					15	21
TAMILNADU	38	1990				2691	15160			910		28991	47	22699			714	124
TAMILNADU	39	1991				3899				955.1	55858946	29418
TAMILNADU	40	1992	397.21			9417	178670	373.46		918.7		30624	21		0.24	0.24	2794	238
TAMILNADU	41	1993				11223				1080.2		32773
TAMILNADU	42	1994				1950				904.8		36348	21	22628
TAMILNADU	43	1995				6463				843.8		37136
TAMILNADU	44	1996				26915	38296			1067.3		38249	21	22628	0.005	0.005	10	54
TAMILNADU	45	1997				9404				946.9		41207
TAMILNADU	46	1998	32.99			5548	61616	19.03	0.007	1077.1		42424	21	22628	0.108	0.027	372	149
TAMILNADU	47	1999	33.29			3064	36072	31.05	0.022	922.8		44371			0.012	0.003	4353	103
TAMILNADU	48	2000	8.95			1077	2661	6.63	0.03	971.1		46395	23	22871	0.036	0.009	178	53
TAMILNADU	49	2001	0.42			12607	1234		0.001	481.3	62405679	45091					37	71
TAMILNADU	50	2002	70.78			37732	1158	22.52	0.029	315.9		44895	35	22877	1.28	0.32	147	65
TAMILNADU	51	2003	0.143			40854	647	0.064	0.086	345.6		47281					134	75
TAMILNADU	52	2004				100680				1034		52459	36	22877
TAMILNADU	53	2005				157455				1364.1		59551
TAMILNADU	54	2006				-2206				927.9		68348		22877
TAMILNADU	55	2007	17.154			42709	5924	10.89		1067.2		72096			0.292	0.029	195	119
TAMILNADU	56	2008	0.265	8913	52989	137951	30			1201.9		75375	39	22877			28	27
TAMILNADU	57	2009		8207	58252	6639	1106			928.5		82705					32	19
TAMILNADU	58	2010		12450	73192	109224	29155			1095.2		93374	39	22877	1.466		2167	181
TAMILNADU	59	2011		15512	83695	118935				708.3	72147030	93112
TAMILNADU	60	2012	7.009	14928	94572	53171		7.009	0.31	740.9		97257	39	22877
TAMILNADU	61	2013		16874	107132	79574	1314		0.2	911.3		102191					258	92
TAMILNADU	62	2014		18906	124062	37506				1201.9		107117	47	22877
TAMILNADU	63	2015	25912.5	18594	138625	298466	3015270	23129.7		534.6		115875			0.383	0.383	16215	421
TAMILNADU	64	2016		20205	150125	236398				970.9		123206	49	22877
TAMILNADU	65	2017		19843	164601	53616.1	9		0.033	801		133029						1
TAMILNADU	66	2018	3500	24465	191265	223847	220000			910.1		141844	45	22877	0.191	0.191	1040	52
TAMILNADU	67	2019	1.209	25062	203237	85931	2814			986.2		144845					230	10
TAMILNADU	68	2020		32474	230333	1202170			0.225	1376.7		143482	45	23188
TELANGANA	63	2015		13631	77187	74813				1043.4		112267		26904
TELANGANA	64	2016		36956	77442	61334				815.7		121512		26904
TELANGANA	65	2017		26145	83240	6013.9				846		131503
TELANGANA	66	2018		22909	93895	29728				1031.7		146777		26904
TELANGANA	67	2019		17085	106724	183616				1350.3		153286
TELANGANA	68	2020		16181	118550	365111				1208.5		140743		27688
TRIPURA	1	1953								2602.5
TRIPURA	2	1954	0.039					0.011		2208.5					0.01
TRIPURA	3	1955	0.068					0.011	0.18	2317.3					0.01
TRIPURA	4	1956	0.155				1428		0.03	2921.9					0.03		96
TRIPURA	5	1957							0.1	1879.4
TRIPURA	6	1958	0.475					0.3	0.95	2006.3					0.04	0.01	40	1
TRIPURA	7	1959	0.009					0.009		2626.2							6
TRIPURA	8	1960								2295.3		8705
TRIPURA	9	1961								2220.8	1142005	9582
TRIPURA	10	1962	0.018				374			2122.1		9301						5
TRIPURA	11	1963	0.456				7380	0.086		2489.3		8670			0.33	0.01	599	30
TRIPURA	12	1964	0.122				4340	0.064	0.03	2743.4		8705			0.07	0.03	2	1
TRIPURA	13	1965	0.057				1376			2170.1		8880			0.01
TRIPURA	14	1966	0.56				3027	0.01	7.51	2384.8		8810			0.17	0.01	420	3
TRIPURA	15	1967	0.01				237		29.93	2152		8599					2
TRIPURA	16	1968	1.3				5559	0.12		2320.9		8389			0.07	0.02	87	3
TRIPURA	17	1969	0.445				1302	0.105		2368		8564			0.08	0.01	44
TRIPURA	18	1970	0.016					0.006	2.2	2167.3		8459
TRIPURA	19	1971	0.02							2217.2	1556342	9099					2
TRIPURA	20	1972				125				1648.7		7768
TRIPURA	21	1973	12.101			96	10393	0.2	0.004	2845.2		9312			0.16	0.03	300	12
TRIPURA	22	1974				10			0.07	2643.2		8627
TRIPURA	23	1975	0.473			42	226	0.02		2463.5		8819			0.03	0.01	120	6
TRIPURA	24	1976	5.764			8	5847	2.542	0.02	2985.1		9486			0.04	0.02	6196	6
TRIPURA	25	1977	1.025			21	8000	0.02	4.31	2909.6		9773			0.03	0.02	2	1
TRIPURA	26	1978	1.081			13	1301	0.41	2.33	2598.4		9975			0.01	0.01	5	4
TRIPURA	27	1979				35			4.41	1838		9942
TRIPURA	28	1980				10				1901.3		10550						1
TRIPURA	29	1981				34				2095.7	2053058	10081
TRIPURA	30	1982	3.622			50	4808	0.403				10813			0.05	0.04	44	4
TRIPURA	31	1983	20.462			318	30000	5.031		3031.5		10184			0.08	0.05	3000	30
TRIPURA	32	1984	15.219			601	26957	6.854				10189			0.02	0.02	2000	54
TRIPURA	33	1985	6.221			466	13817	2.113		2379.3		10017			0.023	0.009	296	10
TRIPURA	34	1986	0.495			70	2400			2608.5		10284					177	1
TRIPURA	35	1987				63				2355		11286
TRIPURA	36	1988	9.63			167	9345	4.32		3395.7		12300			0.01	0.01	14	3
TRIPURA	37	1989				140				2325		12720
TRIPURA	38	1990				369				2766.1		13259		6292
TRIPURA	39	1991				434				3370.1	2757205	13264
TRIPURA	40	1992	3.7			81	2604	0.77	0.431	2007.7		13450
TRIPURA	41	1993	80.05			387	45988	25.61	0.253	3510		14604			0.053	0.053	7761	25
TRIPURA	42	1994				180			0.019	2026.9		14155		6293
TRIPURA	43	1995				128			0.009	2723.2		15061
TRIPURA	44	1996				149			0.008	2301.5		16464		6293				7
TRIPURA	45	1997				94				2345.1		18017
TRIPURA	46	1998	31.781			1172	11516	22.262		2472.9		19518		6293	0.013	0.013		7
TRIPURA	47	1999	32.421			1146	4014	21.782		2147.4		20986			0.02	0.02	6546	16
TRIPURA	48	2000				932				2437.5		22195		6293
TRIPURA	49	2001	28.517			59	11731	11.32		2284.4	3199203	25188			0.015	0.015	2669	4
TRIPURA	50	2002	14.973			1186	13408	2.943		2579.8		26385		6293	0.012	0.012	109	5
TRIPURA	51	2003	4.287			459	16062	2.689		2487.9		27577			0.004	0.004	3	1
TRIPURA	52	2004	9.521			1409	16063	2.616		2706.3		29466		6294	0.005	0.003	51	4
TRIPURA	53	2005	5.619			1330	1112	1.891		1765.9		31028			0.01	0.006	6	6
TRIPURA	54	2006	4.259			2194	352	2.388		1764.3		33287		6294	0.002	0.001	4	5
TRIPURA	55	2007	5.867			1142	7958	0.02		2831.8		35055			0.018	0.007	25	5
TRIPURA	56	2008	3.406	1190	2908	1232	1077	0.018		1827.8		38303		6294	0.003	0.003	22	7
TRIPURA	57	2009	4.381	229	1372	1659	928	3.051	3.042	2004.2		41725			0.002		32	10
TRIPURA	58	2010	4.946	1044	4081	726	10457	0.079		2348.3		44351		6294	0.001	0.001	9	14
TRIPURA	59	2011	7.498	1331	4551	4116	653	1.045		1882.2	3673917	47155			0.002		29	14
TRIPURA	60	2012		1053	4656	52			0.56	2043.5		50501		6294
TRIPURA	61	2013	4.215	1614	5656	2142	3338	0.198		2015.7		54645			0.002	0.002		4
TRIPURA	62	2014	4.964	2252	5745	2997	2045	0.544		2334.4		63992		6294	0.001		20
TRIPURA	63	2015	310.763	3186	7611	3193	3255	42.12		2381.9		61612			0.001	0.001	21	1
TRIPURA	64	2016	89.357	3271	8602	3494	455			3326.8		69860		6294	0.037	0.019		3
TRIPURA	65	2017	132.824	1455	10299	3454.8	24682	97.888		2191.4		75020			0.057	0.047	193	17
TRIPURA	66	2018	946.178	1476	11756	5859	40897	805.95		2252.8		82314		6294	0.004	0.025	3905	22
TRIPURA	67	2019	437.65	887	13174	-3000	44963	353.33		2169.1		83986			0.001	0.001	15	1
TRIPURA	68	2020	137.917	884	13829	8698	163			1761.1		79123		6294	0.01	0.006
UTTAR PRADESH	1	1953	12.93				80443	1		1068.2					0.91		341	23
UTTAR PRADESH	2	1954	8.51				19550	1.5	0.05	933.5					1.35	0.74	1555	27
UTTAR PRADESH	3	1955	29.8				768264	0.6	0.1	1278.8					4.13	2.57	5694	231
UTTAR PRADESH	4	1956	28.58				401889	0.5	0.11	1176.8					2.5		2595	155
UTTAR PRADESH	5	1957	15.29				263151			976.1					1.7		1281	193
UTTAR PRADESH	6	1958					130097		0.15	1077					2.18		1931	143
UTTAR PRADESH	7	1959	0.014				116	0.014		829.2					0.07			1
UTTAR PRADESH	8	1960					374897			1153.7		12593			3.25	0.59	1417	229
UTTAR PRADESH	9	1961	0.297				316560	0.27		1207.8	73746401	12565			2.29	0.22	1470	334
UTTAR PRADESH	10	1962	20.626				65315	0.103	0.01	959		12148			1.06	1.06	149	28
UTTAR PRADESH	11	1963	21.503				313231	0.456	0.17	969.4		11648			1.26	1.2	2013	292
UTTAR PRADESH	12	1964	11.532				39648	0.004	0.06	1021.3		13177			1.06	0.77	87	69
UTTAR PRADESH	13	1965	0.13				1136	0.01	0.04	683.8		12510			0.08		6	4
UTTAR PRADESH	14	1966	7.617				42712		0.16	727.2		11064			0.52	0.28	161	40
UTTAR PRADESH	15	1967	61.606				328013	1.053	0.1	1081.6		12232			3.43	1.52	1677	226
UTTAR PRADESH	16	1968	8.831				19577	0.128	0.15	779.1		11954			0.8	0.4	200	66
UTTAR PRADESH	17	1969	38.453				149204	1.087	0.15	964.4		12899			2.4	1.31	3187	113
UTTAR PRADESH	18	1970	69.08				553000	5.28		1024.7		13510			2.91	1.7	3913	344
UTTAR PRADESH	19	1971	174.477				744251	46.1		1188.7	88341144	12510			5.26	2.65	3064	605
UTTAR PRADESH	20	1972	3.852			1648	11822			633.1		12982			0.31	0.18	1052	69
UTTAR PRADESH	21	1973	81.708			2184	193362	3.49	0.49	902		12120			2.63	1.5	269	192
UTTAR PRADESH	22	1974	105.302			228	85234	35		803.9		12398			1.35	0.9	23	37
UTTAR PRADESH	23	1975	38.768			237	106679	5.08	0.05	1135.2		13177			2.18	1.38	473	148
UTTAR PRADESH	24	1976	247.18			371	290757	38.68	0.3	820.7		13260			3.63	2.16	2425	257
UTTAR PRADESH	25	1977	96.6			998	50648	16.6	0.05	947.5		14066			1.3	0.61	887	157
UTTAR PRADESH	26	1978	561.36			2132	1197552	89.36	0.16	1164.4		14289			7.34	3.93	7430	739
UTTAR PRADESH	27	1979	53.491			750	22958			640.8		12009			0.7	5.2	222	77
UTTAR PRADESH	28	1980	366.192			4810	1923134	75.95		1288.4		14430			5.86	3.09	5244	1309
UTTAR PRADESH	29	1981	604.976			1805	491102	117.2		959.8	110862013	14418			2.99	1.64	1346	427
UTTAR PRADESH	30	1982	762.83			4960	1018209	177.41	0.11	1054.5		15182			5.5	3.3	2517	562
UTTAR PRADESH	31	1983	1009.33			3541	516515	255.51	0.6	1195.5		15411			3.86	2.5	2101	519
UTTAR PRADESH	32	1984	464.06			5998	85960	182.2	0.7	952		15295			1.69	1.04	432	209
UTTAR PRADESH	33	1985	2400.94			16484	620379	1185.33	0.3	1090.7		15531			4.03	2.42	3808	804
UTTAR PRADESH	34	1986	470.214			6463	51411	191.65	0.02	838.4		15837			1.04	0.65	725	223
UTTAR PRADESH	35	1987	288.25			2814	144160	120.98		676.4		16183			0.6	0.321	1021	165
UTTAR PRADESH	36	1988	834.18			5443	371046		0.07	1074.9		17891			3.18	1.71	2102	765
UTTAR PRADESH	37	1989				3644	77625			843.8		17992			1.003	0.652	516	168
UTTAR PRADESH	38	1990	566.265			8526	151301	23.987		1053		18659		51502	2.208	1.204	3028	492
UTTAR PRADESH	39	1991	147.75			20353	78000			832.8	139112287	18375			0.811	0.291	369	215
UTTAR PRADESH	40	1992	535.59			17279	35900	298.73		851.5		18242			0.696	0.295	1167	153
UTTAR PRADESH	41	1993	697.91			5471	174430	211.22	0.68	807		19110			1.444	0.749	2029	389
UTTAR PRADESH	42	1994	643.722			6991	74303	311.4		867		19652		51663	0.985	0.598	4855	317
UTTAR PRADESH	43	1995				12217	88455		0.07	847.6		19827			1.279	0.799	1259	425
UTTAR PRADESH	44	1996	748			15184	70818			981.7		21527		51663	1.124	0.678	1232	313
UTTAR PRADESH	45	1997				10736	5123			473.9		20815			0.349	0.155	114	102
UTTAR PRADESH	46	1998	624.769			20061	384896	340.9		743.4		20491		51663	2.523	1.415	3385	1390
UTTAR PRADESH	47	1999	13.282			13424	1139		0.023	883.4		21390			0.054	0.041	9	86
UTTAR PRADESH	48	2000	31.168			6599	40696	0.24		874.4		21329		16826	0.784	0.472	997	453
UTTAR PRADESH	49	2001	3315.43			10089	44244	3252.83	0.556	849.9	166197921	21221			0.463	0.29	312	270
UTTAR PRADESH	50	2002	3.795			49845	3462	0.01	0.092	664		21514		16826	0.111	0.062	36	33
UTTAR PRADESH	51	2003	675.877			10285	361323	127.444	0.068	1075.6		22204			2.355	1.286	3184	953
UTTAR PRADESH	52	2004				39226			0.043	704		22865		16796
UTTAR PRADESH	53	2005	3.77			37315	9688	2.44	0.066	751.9		23739			0.51		1	13
UTTAR PRADESH	54	2006				12843			0.044	590.5		25146		16583
UTTAR PRADESH	55	2007				55263	203700		0.21	672.9		26264				2.955	141	170
UTTAR PRADESH	56	2008	724.56	24536	75591	33386	340761	322.488	0.048	891.6		27743		16583		0.422	3490	1056
UTTAR PRADESH	57	2009	110.101	25045	83621	33614	2893	63.722	0.096	585.8		28940				0.461	101	254
UTTAR PRADESH	58	2010		19955	106208	39038			0.093	742.6		30701		16583				12
UTTAR PRADESH	59	2011	1438.44	21714	122474	111477	313436	1159.13	0.084	746.3	199812341	32002			0.525	0.396	239	729
UTTAR PRADESH	60	2012	117.877	23556	139098	63025	5533	99.699		995.2		32908		16583		0.124	70	105
UTTAR PRADESH	61	2013		32329	157123	45482	79600		0.021	616.4		34044			0.349	0.349	550	380
UTTAR PRADESH	62	2014		55996	167681	48710	3652		0.004	596.7		34583		16582	0.45	0.45	73	106
UTTAR PRADESH	63	2015		64900	211236	527397	6		0.014	801.7		36973
UTTAR PRADESH	64	2016	123.776	72275	226040	283272	35525		0.091	652.1		40848		16582	0.569	0.277	293	74
UTTAR PRADESH	65	2017	308.053	38647	252945	74744.8	26834		0.02	805.4		41771			0.437	0.396	93	121
UTTAR PRADESH	66	2018	547.423	61216	299341	59934	28063	303.336	0.25	814.5		42333		16582	0.445	0.383	149	105
UTTAR PRADESH	67	2019	809.63	58577	296063	131679	53665	164.21	0.147	792.8		43061			0.89	0.65	325	166
UTTAR PRADESH	68	2020	602.96	51285	298442	132151	6821	421.31	0.026	946.1		39867		17384	0.17	0.12	659	72
Uttarakhand	49	2001				1702	1572		14.37	1541.3	8489349	37611		34662	0.002	0.001	510	78
Uttarakhand	50	2002				6509			3.4	1610.3		40465
Uttarakhand	51	2003				3505	499		14	1734.3		42942		34662			300	20
Uttarakhand	52	2004				4592			8.6	1219.6		47793
Uttarakhand	53	2005				5642	88		4.19	1353.3		53700		34651			2
Uttarakhand	54	2006				9265			3.56	1178.9		59233
Uttarakhand	55	2007				9795			0.22	1924.3		68512		34651
Uttarakhand	56	2008		2008	8302	8206				1363.7		74652
Uttarakhand	57	2009		1647	10466	14877	412			847.8		86126		34651			362	87
Uttarakhand	58	2010		1979	11356	16551	1063		1.79	1419		93796					533	196
Uttarakhand	59	2011		2359	12562	62915	3325		6.38	1309.7	10086292	100315		34651			1407	54
Uttarakhand	60	2012		3528	13463	13542	940		4.3	1735.4		106359					705	135
Uttarakhand	61	2013	39541	3762	15733	67030	20141	34977	0.33	1287.4		112900		34651	0.059	0.059	16215	580
Uttarakhand	62	2014		4939	20461	70985	1447		1.36	1247.6		118979			0.001	0.001	348	66
Uttarakhand	63	2015		4196	22373	135405	411		8.76	1308.6		127249		38000			181	33
Uttarakhand	64	2016	788.237	4954	24428	122544	3324	774.64	1.32	1476		138784			0.01	0.01	823	114
Uttarakhand	65	2017		5728	28027	51874.7	1410		5.74	1392.2		148011		38000				59
Uttarakhand	66	2018		6179	31159	40351	2062		10.8	1378.9		150179			0.001	0.001	895	101
Uttarakhand	67	2019		5412	32039	35829			20.81	1373		150820		38000
Uttarakhand	68	2020		6359	36301	110282	736		2.1	1664.5		127788		38000			96	80
WEST BENGAL	1	1953	0.16					0.1	12.84	1772.6							1000
WEST BENGAL	2	1954	10.6					2	5.22	1565.9					0.42		1500	142
WEST BENGAL	3	1955	1.5				600	1	6.28	1698.2					0.35		20	2
WEST BENGAL	4	1956	7.75				199556	0.33	14.15	2002.6					2.65	0.4	2004	55
WEST BENGAL	5	1957	0.007				225		3.78	1404.5					1.16			2
WEST BENGAL	6	1958	5.85				42935		22.59	1569.1					0.45	0.13	5092	11
WEST BENGAL	7	1959	51.22				504464		2.11	1993.3					1.12	0.61	8473	107
WEST BENGAL	8	1960					1800		30.35	1544.6		15032			0.19	0.02	16
WEST BENGAL	9	1961							14.53	1541.6	34926279	14569			0.2	0.01
WEST BENGAL	10	1962	6.268				2645	0.075	23.3	1504.3		14647			0.16	0.02	280
WEST BENGAL	11	1963	0.156				1300		15.39	1613.4		15610			0.09	0.03
WEST BENGAL	12	1964	1.29				8298	0.44	6.71	1704.6		15996			0.1	0.02	14
WEST BENGAL	13	1965	2.909				4457	0.019	19.56	1633.7		15302			0.12	0.06	28
WEST BENGAL	14	1966	1.76				7271	0.02	5.94	1465.4		14762			0.13	0.03	1	2
WEST BENGAL	15	1967	23.89				84440	1.88	3.84	1727		14801			0.94	0.42	745	27
WEST BENGAL	16	1968	86.07				269955	6.57	19.4	2034.3		14839			2.17	0.95	67758	2730
WEST BENGAL	17	1969	84.39				87845	2.88	4.861	1659		15109			0.53	0.17	102	30
WEST BENGAL	18	1970	86.99				501170	14.85	8.876	1886		14724			2.01	0.9	4014	85
WEST BENGAL	19	1971	159				669709	13.81	2.418	2402.8	44312011	15088			2.06	1.08	3164	153
WEST BENGAL	20	1972	15.07			2673	75453	3.06	3.763	1599.2		14380			0.44	0.14	2521	19
WEST BENGAL	21	1973	44.25			817	91879	5.98	7.423	2052.4		14557			0.87	0.42	1291	28
WEST BENGAL	22	1974	26.82			520	99049	0.41	3.908	1980.7		14751			0.38	0.21	1524	33
WEST BENGAL	23	1975	4.51			1031	12985	0.24	3.691	1765.1		15449			0.2	0.04	28	7
WEST BENGAL	24	1976	21.01			1217	125913	1.51	7.22	1593.9		15621			1.3	0.16	3646	67
WEST BENGAL	25	1977	39.83			1135	88572	0.36	1.021	2097.2		16514			1.55	0.35	372	25
WEST BENGAL	26	1978	268.56			2365	1361338	61.12	12.191	1963.7		15886			3.08	1.14	221826	1596
WEST BENGAL	27	1979	0.005			1719	1051	0.005	0.184	1447.9		14915			0.02			1
WEST BENGAL	28	1980	78.02			2700	268914	18.37	6.387	1841.7		16239			0.38	0.21	1095	65
WEST BENGAL	29	1981	67.13			2608	184291	17.6	2.715	2140	54580647	15471			0.38	0.09	36661	398
WEST BENGAL	30	1982	6.77			2328	25545	0.31	0.386	1373.3		15746			0.21	0.03	2	9
WEST BENGAL	31	1983	14.43			1292	85700	0.94	13.476	1767		17246			0.38	0.06	1065	32
WEST BENGAL	32	1984	298.49			4852	358734	140.04		2049.7		17328			2.15	0.49	7148	73
WEST BENGAL	33	1985	6.13			3298	55045	0.57	0.06	1769.8		17665			0.18	0.04	194	8
WEST BENGAL	34	1986	360.93			4939	688064	200		1922.5		17967	2076		1.8	0.42	2852	57
WEST BENGAL	35	1987	491.17			9368	939520	124.73	3	1955.2		18514			1.861	0.67	1401	156
WEST BENGAL	36	1988	108.13			4583	289765	1.48	2.576	2027.8		18874	2109		0.76	0.33	195	53
WEST BENGAL	37	1989	7.08			1268	4618	5.58	1.835	1940.1		19100			0.01	0.01	59	9
WEST BENGAL	38	1990	83.794			1569	257728	15.452		2387.6		19640	2119	11879	2.268	0.041	3870	41
WEST BENGAL	39	1991	176.239			8202	321374	64.947	2.306	1971.6	68077965	20761			0.679	0.141	740	81
WEST BENGAL	40	1992	13.01			4838	16500	6.9	0.684	1613.2		21012	2119		0.118	0.006	521	15
WEST BENGAL	41	1993	661.034			1162	482128	360.995	3.544	2075.8		22013			0.458	0.214	158163	304
WEST BENGAL	42	1994				1875			1.398	1646		23115	2119	11879
WEST BENGAL	43	1995	1647.79			7260	1228546	29.256	0.01	2327.8		24411			0.864	0.463	1941	216
WEST BENGAL	44	1996				4973	203987		2.032	1840.9		25675	2123	11879	0.083	0.083	34	48
WEST BENGAL	45	1997				5513	40766		2.923	1852.9		27394			0.193	0.193		38
WEST BENGAL	46	1998	1412.66			11839	819805	635.784	0.592	2152.5		28718	2125	11879	0.854	0.465	888	280
WEST BENGAL	47	1999	2239.36			11287	1398345	57.158	0.745	2318.1		30379			2.725	0.042	4103	101
WEST BENGAL	48	2000	5660			44787	2194858	1433	0.91	1907.7		31059	2081	11879	0.024	0.015	80000	1362
WEST BENGAL	49	2001	77.436			5308	34635	8.93	0.039	1556.6	80176197	32935			1.413	0.049	58	8
WEST BENGAL	50	2002	201.906			16455	192444	22.799		1629.1		33590	2120	11879	2.017	0.067	12685	238
WEST BENGAL	51	2003	17.968			11704	5911	3.64		1526.7		35132			0.004	0.004	22	17
WEST BENGAL	52	2004	90.357			12714	1812	2.488		1612.9		37030	2136	11879	0.001	0.001	34	5
WEST BENGAL	53	2005	1017.89			23484	52878	511.74		1650.1		38925			1.38	1.38	49174	25
WEST BENGAL	54	2006	64.28			24172	430000	0.97		1631.4		41527		11879	0.155	0.155	213	90
WEST BENGAL	55	2007	159.72			24862	996948	1.875		2007.5		44298			2.49	2.49	4451	348
WEST BENGAL	56	2008	383.25	3573	41967	25539	440282	52.51		1560.1		45637	2152	11879	0.125	0.125	3924	288
WEST BENGAL	57	2009	7.835	2997	57836	26419	245499	2.65		1317.2		48720			0.12	0.12	68	127
WEST BENGAL	58	2010	2.24	2288	64197	30496	26509	0.735		1096		51197	2155	11879	0.001	0.001	7	112
WEST BENGAL	59	2011	857.459	2857	71082	119200	542519	0.6		1566	91276115	51543			1.231	1.231	293	186
WEST BENGAL	60	2012	686.583	4654	82348	33630	49132	632.949	0.008	1939.9		53157	2097	11879		0.012	2200	29
WEST BENGAL	61	2013	726.5	7161	89029	35340	233336	13.58	0.109	1483.5		53811			0.182	0.182	28311	41
WEST BENGAL	62	2014	26.075	10899	95325	37085	33621	2.668		1717		54520	2106	11879	0.051	0.051	145	169
WEST BENGAL	63	2015	25353.3	14762	118002	51728	830245	6023.96		1702.6		57255			1.3	1.3	22774	338
WEST BENGAL	64	2016		11336	133918	128169				1830		60618	2114	11879
WEST BENGAL	65	2017	17727.9	18844	141380	57200.6	826982	1655.16		1444.1		64007			1.033	1.033	2857	217
WEST BENGAL	66	2018	54.006	22431	152109	68185	34755	18.328		1733.4		68195	2112	11879	0.043	0.011	17	31
WEST BENGAL	67	2019	1269.83	16605	160525	168256	57248	57.129		2012.6		69548			0.29	0.095	27	71
WEST BENGAL	68	2020		12844	177603	360618	11568			2202.7		62852	2114	11879			382	227
ANDMAN & NICOBAR ISLANDS	1	1953
ANDMAN & NICOBAR ISLANDS	2	1954
ANDMAN & NICOBAR ISLANDS	3	1955
ANDMAN & NICOBAR ISLANDS	4	1956							0.9
ANDMAN & NICOBAR ISLANDS	5	1957							0.1
ANDMAN & NICOBAR ISLANDS	6	1958							1.39
ANDMAN & NICOBAR ISLANDS	7	1959							0.4
ANDMAN & NICOBAR ISLANDS	8	1960							0.08
ANDMAN & NICOBAR ISLANDS	9	1961							0.01		63548
ANDMAN & NICOBAR ISLANDS	10	1962							0.25
ANDMAN & NICOBAR ISLANDS	11	1963							0.12
ANDMAN & NICOBAR ISLANDS	12	1964							0.19
ANDMAN & NICOBAR ISLANDS	13	1965							0.75
ANDMAN & NICOBAR ISLANDS	14	1966							0.36
ANDMAN & NICOBAR ISLANDS	15	1967							1.63
ANDMAN & NICOBAR ISLANDS	16	1968							8.13
ANDMAN & NICOBAR ISLANDS	17	1969							1.16
ANDMAN & NICOBAR ISLANDS	18	1970							9.77
ANDMAN & NICOBAR ISLANDS	19	1971							11.18		115133
ANDMAN & NICOBAR ISLANDS	20	1972							1.72
ANDMAN & NICOBAR ISLANDS	21	1973							2.93
ANDMAN & NICOBAR ISLANDS	22	1974	0.007				31		1.66								4	2
ANDMAN & NICOBAR ISLANDS	23	1975							0.71
ANDMAN & NICOBAR ISLANDS	24	1976							1.64
ANDMAN & NICOBAR ISLANDS	25	1977							6.31
ANDMAN & NICOBAR ISLANDS	26	1978							15.63
ANDMAN & NICOBAR ISLANDS	27	1979							0.15
ANDMAN & NICOBAR ISLANDS	28	1980	0.006				18	0.006	2.62			26534					14
ANDMAN & NICOBAR ISLANDS	29	1981							2.62		188741	26441
ANDMAN & NICOBAR ISLANDS	30	1982							0.87			24512
ANDMAN & NICOBAR ISLANDS	31	1983							2.11			27009
ANDMAN & NICOBAR ISLANDS	32	1984							9.13			24829
ANDMAN & NICOBAR ISLANDS	33	1985	0.097					0.07	0.77			26794					20	1
ANDMAN & NICOBAR ISLANDS	34	1986							13.4			26843	686
ANDMAN & NICOBAR ISLANDS	35	1987							8.91			27368
ANDMAN & NICOBAR ISLANDS	36	1988	0.69				192	0.01	3.43			28608	973		0.03	0.03	8	1465
ANDMAN & NICOBAR ISLANDS	37	1989							1.124			27571
ANDMAN & NICOBAR ISLANDS	38	1990							8.787			26202	971	7171
ANDMAN & NICOBAR ISLANDS	39	1991							4.399		280661	23371
ANDMAN & NICOBAR ISLANDS	40	1992							0.24			29281	966
ANDMAN & NICOBAR ISLANDS	41	1993							4.02			32529
ANDMAN & NICOBAR ISLANDS	42	1994										34668	966	7171				5
ANDMAN & NICOBAR ISLANDS	43	1995							8.596			32874
ANDMAN & NICOBAR ISLANDS	44	1996							2.725			34035	966	7171
ANDMAN & NICOBAR ISLANDS	45	1997							1.354			35007
ANDMAN & NICOBAR ISLANDS	46	1998							7.092			31051	966	7171
ANDMAN & NICOBAR ISLANDS	47	1999							14.637			35733
ANDMAN & NICOBAR ISLANDS	48	2000							21.8			35217	789	7171
ANDMAN & NICOBAR ISLANDS	49	2001							0.648		356152	35530
ANDMAN & NICOBAR ISLANDS	50	2002							1.699			37939	658	7171
ANDMAN & NICOBAR ISLANDS	51	2003							0.152			40532
ANDMAN & NICOBAR ISLANDS	52	2004							0.184			40590	635	7171
ANDMAN & NICOBAR ISLANDS	53	2005							8.11			41307
ANDMAN & NICOBAR ISLANDS	54	2006							8.319			47136		7171
ANDMAN & NICOBAR ISLANDS	55	2007							11.822			50218
ANDMAN & NICOBAR ISLANDS	56	2008							4.036			55848	615	7171
ANDMAN & NICOBAR ISLANDS	57	2009							2.61			60913
ANDMAN & NICOBAR ISLANDS	58	2010							0.238			64187	617	7171
ANDMAN & NICOBAR ISLANDS	59	2011							5.676	3515.9	380581	89100
ANDMAN & NICOBAR ISLANDS	60	2012							0.529	3757.8		92644	604	7171
ANDMAN & NICOBAR ISLANDS	61	2013							3.112	2622.4		98735
ANDMAN & NICOBAR ISLANDS	62	2014							0.448	2904.4		106711	617	7171
ANDMAN & NICOBAR ISLANDS	63	2015	0.487				149		10.84	2851.9		114660
ANDMAN & NICOBAR ISLANDS	64	2016								2890		129532	617	7171
ANDMAN & NICOBAR ISLANDS	65	2017							8.723	3113.4		145562
ANDMAN & NICOBAR ISLANDS	66	2018				145784			0.157	3086		154233	616	7171
ANDMAN & NICOBAR ISLANDS	67	2019				110379			0.435	2842.9		161564
ANDMAN & NICOBAR ISLANDS	68	2020				282412			1.026	3493.4		146995	616	7171
Chandigarh	1	1953								1420.4
Chandigarh	2	1954								899.1
Chandigarh	3	1955								1070.1
Chandigarh	4	1956								1043.9
Chandigarh	5	1957								1210.2
Chandigarh	6	1958								894.2
Chandigarh	7	1959								1120.2
Chandigarh	8	1960								1331
Chandigarh	9	1961								873.2
Chandigarh	10	1962								1046.6
Chandigarh	11	1963								601.4
Chandigarh	12	1964								905
Chandigarh	13	1965								1343.1
Chandigarh	14	1966								860
Chandigarh	15	1967								1070.2
Chandigarh	16	1968								1078.2
Chandigarh	17	1969								1474.3
Chandigarh	18	1970								552.6
Chandigarh	19	1971								984	257251
Chandigarh	20	1972								573
Chandigarh	21	1973								837.1
Chandigarh	22	1974								1167.6
Chandigarh	23	1975								637.8
Chandigarh	24	1976								1445.5
Chandigarh	25	1977								987.1
Chandigarh	26	1978								821.6
Chandigarh	27	1979								931.7
Chandigarh	28	1980								1006.6
Chandigarh	29	1981								1498.6	451610
Chandigarh	30	1982								729.2
Chandigarh	31	1983								909.9
Chandigarh	32	1984								1108.1
Chandigarh	33	1985								535.6
Chandigarh	34	1986
Chandigarh	35	1987								973
Chandigarh	36	1988							0.04
Chandigarh	37	1989
Chandigarh	38	1990												31
Chandigarh	39	1991									642015
Chandigarh	40	1992
Chandigarh	41	1993										53993
Chandigarh	42	1994										57437		31
Chandigarh	43	1995										61544
Chandigarh	44	1996										67911		31
Chandigarh	45	1997										69593
Chandigarh	46	1998										73004		31
Chandigarh	47	1999										74947
Chandigarh	48	2000										81329		32
Chandigarh	49	2001									900635	85007
Chandigarh	50	2002										94296		34
Chandigarh	51	2003										100047
Chandigarh	52	2004	0.418					0.418				105009		33
Chandigarh	53	2005										110664
Chandigarh	54	2006										120864		34
Chandigarh	55	2007										123059
Chandigarh	56	2008										125006		34
Chandigarh	57	2009								879		124232
Chandigarh	58	2010										117957		34
Chandigarh	59	2011								879	1055450	158967
Chandigarh	60	2012								1006.1		169336		35
Chandigarh	61	2013								707		180615
Chandigarh	62	2014								817.1		182867		35
Chandigarh	63	2015							0.002	614.3		195205
Chandigarh	64	2016								944.4		208231		35
Chandigarh	65	2017								1126.5		218201
Chandigarh	66	2018								938.7		227231		35
Chandigarh	67	2019								1046.5		239374
Chandigarh	68	2020								742.4		209158		35
Daman & Diu	1	1953
Daman & Diu	2	1954
Daman & Diu	3	1955
Daman & Diu	4	1956
Daman & Diu	5	1957
Daman & Diu	6	1958
Daman & Diu	7	1959
Daman & Diu	8	1960
Daman & Diu	9	1961
Daman & Diu	10	1962
Daman & Diu	11	1963
Daman & Diu	12	1964
Daman & Diu	13	1965
Daman & Diu	14	1966
Daman & Diu	15	1967
Daman & Diu	16	1968
Daman & Diu	17	1969
Daman & Diu	18	1970
Daman & Diu	19	1971
Daman & Diu	20	1972
Daman & Diu	21	1973
Daman & Diu	22	1974
Daman & Diu	23	1975
Daman & Diu	24	1976
Daman & Diu	25	1977
Daman & Diu	26	1978
Daman & Diu	27	1979
Daman & Diu	28	1980
Daman & Diu	29	1981
Daman & Diu	30	1982
Daman & Diu	31	1983
Daman & Diu	32	1984
Daman & Diu	33	1985
Daman & Diu	34	1986
Daman & Diu	35	1987
Daman & Diu	36	1988
Daman & Diu	37	1989
Daman & Diu	38	1990
Daman & Diu	39	1991									101586
Daman & Diu	40	1992
Daman & Diu	41	1993
Daman & Diu	42	1994
Daman & Diu	43	1995
Daman & Diu	44	1996
Daman & Diu	45	1997
Daman & Diu	46	1998												0.7
Daman & Diu	47	1999
Daman & Diu	48	2000												1
Daman & Diu	49	2001									158204
Daman & Diu	50	2002											1	1
Daman & Diu	51	2003																28
Daman & Diu	52	2004	3.375				10000	3.115					1	6
Daman & Diu	53	2005
Daman & Diu	54	2006												8
Daman & Diu	55	2007
Daman & Diu	56	2008											1	8
Daman & Diu	57	2009
Daman & Diu	58	2010											1.56	8
Daman & Diu	59	2011									243247
Daman & Diu	60	2012											1.63	8
Daman & Diu	61	2013
Daman & Diu	62	2014											3	8
Daman & Diu	63	2015
Daman & Diu	64	2016											3	8
Daman & Diu	65	2017	0.525				14
Daman & Diu	66	2018											3	8
Daman & Diu	67	2019
Daman & Diu	68	2020											3
Dadra & Nagar Haveli	1	1953
Dadra & Nagar Haveli	2	1954
Dadra & Nagar Haveli	3	1955
Dadra & Nagar Haveli	4	1956
Dadra & Nagar Haveli	5	1957
Dadra & Nagar Haveli	6	1958
Dadra & Nagar Haveli	7	1959
Dadra & Nagar Haveli	8	1960
Dadra & Nagar Haveli	9	1961									57963
Dadra & Nagar Haveli	10	1962
Dadra & Nagar Haveli	11	1963
Dadra & Nagar Haveli	12	1964
Dadra & Nagar Haveli	13	1965
Dadra & Nagar Haveli	14	1966
Dadra & Nagar Haveli	15	1967
Dadra & Nagar Haveli	16	1968
Dadra & Nagar Haveli	17	1969
Dadra & Nagar Haveli	18	1970
Dadra & Nagar Haveli	19	1971									74170
Dadra & Nagar Haveli	20	1972
Dadra & Nagar Haveli	21	1973
Dadra & Nagar Haveli	22	1974
Dadra & Nagar Haveli	23	1975
Dadra & Nagar Haveli	24	1976	0.169				134	0.149									37	4
Dadra & Nagar Haveli	25	1977
Dadra & Nagar Haveli	26	1978
Dadra & Nagar Haveli	27	1979
Dadra & Nagar Haveli	28	1980
Dadra & Nagar Haveli	29	1981									103676
Dadra & Nagar Haveli	30	1982
Dadra & Nagar Haveli	31	1983
Dadra & Nagar Haveli	32	1984
Dadra & Nagar Haveli	33	1985
Dadra & Nagar Haveli	34	1986
Dadra & Nagar Haveli	35	1987
[truncated: 248 more rows]
